# Supplementary material for: Single-Cell Transcriptomics and In Vitro Lineage Tracing Reveals Differential Susceptibility of Human iPSC-Derived Midbrain Dopaminergic Neurons in a Cellular Model of Parkinson’s Disease
Source: Cells. 2023 Dec 18;12(24):2860. doi: 10.3390/cells12242860 (PMC10741976; doi:10.3390/cells12242860)
Supplement: Supplementary file 1 [file cells-12-02860-s001.zip]

Archive with 2 entries (2 files):
- Supplementary Materials.docx
- Supplementary table S4-S6.xlsx
