# Supplementary material for: Single-Cell Transcriptomics and In Vitro Lineage Tracing Reveals Differential Susceptibility of Human iPSC-Derived Midbrain Dopaminergic Neurons in a Cellular Model of Parkinson’s Disease
Source: Cells. 2023 Dec 18;12(24):2860. doi: 10.3390/cells12242860 (PMC10741976; doi:10.3390/cells12242860)
Supplement: Supplementary file 1 [file cells-12-02860-s001.zip › Supplementary table S4-S6.xlsx]

## Sheet: Table S4
Gene_ID	p_val	avg_log2FC	pct.1	pct.2	p_val_adj	Gene_Name	Gene_Biotype	Gene_Length
1	ENSG00000130513	1.19816e-13	5.31262	1	0.301	1.76046e-09	GDF15	protein_coding	2087
2	ENSG00000087086	5.59545e-11	1.28434	1	1	8.2214e-07	FTL	protein_coding	871
3	ENSG00000167552	5.59545e-11	-1.0889	1	1	8.2214e-07	TUBA1A	protein_coding	3178
4	ENSG00000167996	5.59545e-11	0.999948	1	1	8.2214e-07	FTH1	protein_coding	2004
5	ENSG00000176046	7.00394e-11	2.01574	1	0.966	1.02909e-06	NUPR1	protein_coding	5674
6	ENSG00000075624	8.44731e-11	-0.799075	1	1	1.24116e-06	ACTB	protein_coding	3413
7	ENSG00000123416	9.44547e-11	-1.64756	1	1	1.38782e-06	TUBA1B	protein_coding	3574
8	ENSG00000101255	1.15201e-10	4.3617	1	0.603	1.69266e-06	TRIB3	protein_coding	3030
9	ENSG00000189403	1.3183e-10	-1.58771	1	1	1.93698e-06	HMGB1	protein_coding	7696
10	ENSG00000198712	1.64414e-10	-1.63532	1	1	2.41574e-06	MT-CO2	protein_coding	684
11	ENSG00000197061	2.28519e-10	-1.5934	1	1	3.35763e-06	H4C3	protein_coding	435
12	ENSG00000198938	3.66049e-10	-1.42413	1	1	5.37836e-06	MT-CO3	protein_coding	784
13	ENSG00000124762	3.79477e-10	2.1554	1	1	5.57565e-06	CDKN1A	protein_coding	3050
14	ENSG00000198840	6.04458e-10	-2.16365	1	1	8.8813e-06	MT-ND3	protein_coding	346
15	ENSG00000173812	1.14177e-09	1.0776	1	1	1.6776e-05	EIF1	protein_coding	3623
16	ENSG00000198804	1.5099e-09	-1.36205	1	1	2.21849e-05	MT-CO1	protein_coding	1542
17	ENSG00000170312	2.26969e-09	-7.539	0.188	0.925	3.33486e-05	CDK1	protein_coding	3931
18	ENSG00000184009	2.36783e-09	-0.686153	1	1	3.47905e-05	ACTG1	protein_coding	2920
19	ENSG00000167900	2.9369e-09	-6.56837	0.375	0.945	4.31519e-05	TK1	protein_coding	1845
20	ENSG00000185650	3.82173e-09	1.44913	1	1	5.61527e-05	ZFP36L1	protein_coding	5160
21	ENSG00000171848	4.01296e-09	-3.39598	0.562	0.993	5.89625e-05	RRM2	protein_coding	9155
22	ENSG00000175063	4.19289e-09	-3.29922	0.25	0.993	6.16061e-05	UBE2C	protein_coding	1286
23	ENSG00000198763	4.37706e-09	-1.28905	1	1	6.43121e-05	MT-ND2	protein_coding	1042
24	ENSG00000131747	5.91148e-09	-3.83734	0.625	0.979	8.68573e-05	TOP2A	protein_coding	6374
25	ENSG00000198727	6.55643e-09	-1.43035	1	1	9.63336e-05	MT-CYB	protein_coding	1141
26	ENSG00000134986	8.28202e-09	-1.55381	0.875	1	0.000121688	NREP	protein_coding	9308
27	ENSG00000198886	8.28222e-09	-1.25079	1	1	0.000121691	MT-ND4	protein_coding	1378
28	ENSG00000077152	9.07402e-09	-6.23399	0.125	0.89	0.000133325	UBE2T	protein_coding	1652
29	ENSG00000151725	9.18706e-09	-5.48028	0.188	0.918	0.000134986	CENPU	protein_coding	3483
30	ENSG00000182199	9.81794e-09	2.68557	1	0.829	0.000144255	SHMT2	protein_coding	4592
31	ENSG00000089280	1.19202e-08	-2.22647	0.875	1	0.000175144	FUS	protein_coding	10283
32	ENSG00000175197	1.19474e-08	2.87954	1	0.637	0.000175543	DDIT3	protein_coding	1307
33	ENSG00000196230	1.60136e-08	-0.995549	1	1	0.000235287	TUBB	protein_coding	3208
34	ENSG00000107796	1.76595e-08	-1.26415	1	1	0.000259472	ACTA2	protein_coding	2976
35	ENSG00000134294	1.82422e-08	1.51256	1	0.979	0.000268032	SLC38A2	protein_coding	6509
36	ENSG00000166803	2.1862e-08	-4.33342	0.375	0.911	0.000321218	PCLAF	protein_coding	3741
37	ENSG00000187514	2.21646e-08	-0.853983	1	1	0.000325665	PTMA	protein_coding	3378
38	ENSG00000185088	2.44203e-08	1.3755	1	0.993	0.000358808	RPS27L	protein_coding	8825
39	ENSG00000196923	3.70472e-08	-1.72231	0.875	1	0.000544335	PDLIM7	protein_coding	4407
40	ENSG00000164109	4.85036e-08	-5.32594	0.25	0.89	0.000712663	MAD2L1	protein_coding	5517
41	ENSG00000089685	7.17522e-08	-4.05591	0.375	0.925	0.00105426	BIRC5	protein_coding	3815
42	ENSG00000088325	1.07907e-07	-3.55881	0.375	0.932	0.00158547	TPX2	protein_coding	3605
43	ENSG00000105640	1.21617e-07	0.627744	1	1	0.00178692	RPL18A	protein_coding	3493
44	ENSG00000123219	1.57333e-07	-5.48519	0.125	0.842	0.0023117	CENPK	protein_coding	4309
45	ENSG00000149591	1.92082e-07	-0.971867	1	1	0.00282227	TAGLN	protein_coding	6550
46	ENSG00000168003	2.16027e-07	1.66053	1	0.932	0.00317409	SLC3A2	protein_coding	5178
47	ENSG00000161888	2.55801e-07	-5.24943	0.188	0.836	0.00375849	SPC24	protein_coding	2839
48	ENSG00000053438	2.59512e-07	-0.52711	0.938	1	0.00381302	NNAT	protein_coding	1329
49	ENSG00000128272	3.10378e-07	1.26589	1	0.979	0.00456038	ATF4	protein_coding	2514
50	ENSG00000113328	3.59983e-07	1.44582	1	0.973	0.00528923	CCNG1	protein_coding	3096
51	ENSG00000142541	3.70862e-07	0.640763	1	1	0.00544907	RPL13A	protein_coding	2369
52	ENSG00000162374	3.82334e-07	-3.32323	0.312	0.911	0.00561763	ELAVL4	protein_coding	8382
53	ENSG00000117632	3.93431e-07	-0.744682	1	1	0.00578069	STMN1	protein_coding	6247
54	ENSG00000107105	4.33831e-07	-2.90746	0.562	0.966	0.00637428	ELAVL2	protein_coding	5140
55	ENSG00000158164	4.48114e-07	-3.60076	0.312	0.877	0.00658414	TMSB15A	protein_coding	634
56	ENSG00000113739	4.95897e-07	4.18942	0.75	0.233	0.00728621	STC2	protein_coding	6128
57	ENSG00000101335	5.12433e-07	-1.47617	0.812	1	0.00752917	MYL9	protein_coding	2808
58	ENSG00000137154	5.92902e-07	0.449273	1	1	0.00871151	RPS6	protein_coding	2696
59	ENSG00000031698	7.69333e-07	1.26642	1	0.993	0.0113038	SARS1	protein_coding	3849
60	ENSG00000105372	7.91805e-07	0.664108	1	1	0.011634	RPS19	protein_coding	3461
61	ENSG00000187840	9.65738e-07	1.67105	1	0.938	0.0141896	EIF4EBP1	protein_coding	880
62	ENSG00000188229	9.95805e-07	-1.60893	1	1	0.0146314	TUBB4B	protein_coding	2037
63	ENSG00000104689	1.185e-06	3.08192	0.438	0.062	0.0174111	TNFRSF10A	protein_coding	2927
64	ENSG00000135404	1.24992e-06	0.714623	1	1	0.0183651	CD63	protein_coding	2633
65	ENSG00000182054	1.30037e-06	-2.10028	0.562	0.979	0.0191063	IDH2	protein_coding	2814
66	ENSG00000100097	1.39933e-06	-0.640981	1	1	0.0205604	LGALS1	protein_coding	1067
67	ENSG00000269028	1.39933e-06	1.10556	1	1	0.0205604	MTRNR2L12	protein_coding	1049
68	ENSG00000198786	1.43929e-06	-0.835367	1	1	0.0211474	MT-ND5	protein_coding	1812
69	ENSG00000145386	1.55627e-06	-2.80761	0.188	0.884	0.0228663	CCNA2	protein_coding	2798
70	ENSG00000100297	1.85354e-06	-6.38536	0.438	0.877	0.027234	MCM5	protein_coding	7268
71	ENSG00000071082	1.90408e-06	0.578447	1	1	0.0279766	RPL31	protein_coding	5277
72	ENSG00000139970	1.90408e-06	-1.26623	1	1	0.0279766	RTN1	protein_coding	6019
73	ENSG00000161970	1.90408e-06	0.712753	1	1	0.0279766	RPL26	protein_coding	2476
74	ENSG00000178999	2.08533e-06	-4.70038	0.125	0.781	0.0306397	AURKB	protein_coding	2241
75	ENSG00000113013	2.24891e-06	1.59264	1	0.993	0.0330433	HSPA9	protein_coding	7946
76	ENSG00000198830	2.31193e-06	-0.62111	1	1	0.0339692	HMGN2	protein_coding	3189
77	ENSG00000122952	2.68283e-06	-3.47225	0.25	0.836	0.0394189	ZWINT	protein_coding	2377
78	ENSG00000152253	3.24495e-06	-5.71591	0.125	0.733	0.047678	SPC25	protein_coding	1829

## Sheet: Table S5
ID	Description	GeneRatio	BgRatio	pvalue	p.adjust	qvalue	geneID	Count
GO:0002181	cytoplasmic translation	7/27	156/13209	2.03931e-08	1.77826e-05	1.23355e-05	RPL18A/RPL13A/RPS6/SARS1/RPS19/RPL31/RPL26	7
GO:0006417	regulation of translation	9/27	379/13209	3.55651e-08	1.77826e-05	1.23355e-05	EIF1/ZFP36L1/SHMT2/RPS27L/ATF4/RPL13A/SARS1/EIF4EBP1/RPL26	9
GO:0034248	regulation of amide metabolic process	9/27	437/13209	1.20649e-07	3.65799e-05	2.53749e-05	EIF1/ZFP36L1/SHMT2/RPS27L/ATF4/RPL13A/SARS1/EIF4EBP1/RPL26	9
GO:2000112	regulation of cellular macromolecule biosynthetic process	9/27	447/13209	1.4632e-07	3.65799e-05	2.53749e-05	EIF1/ZFP36L1/SHMT2/RPS27L/ATF4/RPL13A/SARS1/EIF4EBP1/RPL26	9
GO:0010608	post-transcriptional regulation of gene expression	9/27	471/13209	2.28244e-07	4.56489e-05	3.16659e-05	EIF1/ZFP36L1/SHMT2/RPS27L/ATF4/RPL13A/SARS1/EIF4EBP1/RPL26	9
GO:0097193	intrinsic apoptotic signaling pathway	7/27	265/13209	7.61284e-07	0.000126881	8.80151e-05	NUPR1/TRIB3/CDKN1A/DDIT3/RPS27L/ATF4/RPL26	7
GO:0042771	intrinsic apoptotic signaling pathway in response to DNA damage by p53 class mediator	4/27	41/13209	1.33131e-06	0.000190187	0.00013193	NUPR1/CDKN1A/RPS27L/RPL26	4
GO:0006978	DNA damage response, signal transduction by p53 class mediator resulting in transcription of p21 class mediator	3/27	17/13209	5.0814e-06	0.000608937	0.00042241	CDKN1A/RPS27L/RPL26	3
GO:0042772	DNA damage response, signal transduction resulting in transcription	3/27	18/13209	6.08937e-06	0.000608937	0.00042241	CDKN1A/RPS27L/RPL26	3
GO:0045947	negative regulation of translational initiation	3/27	18/13209	6.08937e-06	0.000608937	0.00042241	ATF4/RPL13A/EIF4EBP1	3
GO:0009991	response to extracellular stimulus	7/27	406/13209	1.28287e-05	0.000946095	0.000656291	GDF15/CDKN1A/DDIT3/SLC38A2/ATF4/STC2/RPS19	7
GO:0006446	regulation of translational initiation	4/27	73/13209	1.36841e-05	0.000946095	0.000656291	EIF1/ATF4/RPL13A/EIF4EBP1	4
GO:0044772	mitotic cell cycle phase transition	7/27	412/13209	1.41121e-05	0.000946095	0.000656291	CDKN1A/ZFP36L1/RPS27L/CCNG1/RPS6/EIF4EBP1/RPL26	7
GO:0044773	mitotic DNA damage checkpoint signaling	4/27	76/13209	1.60626e-05	0.000946095	0.000656291	CDKN1A/RPS27L/CCNG1/RPL26	4
GO:0072332	intrinsic apoptotic signaling pathway by p53 class mediator	4/27	77/13209	1.69191e-05	0.000946095	0.000656291	NUPR1/CDKN1A/RPS27L/RPL26	4
GO:0043068	positive regulation of programmed cell death	7/27	431/13209	1.89011e-05	0.000946095	0.000656291	NUPR1/CDKN1A/DDIT3/ATF4/RPS6/TNFRSF10A/RPL26	7
GO:1901991	negative regulation of mitotic cell cycle phase transition	5/27	166/13209	1.90464e-05	0.000946095	0.000656291	CDKN1A/ZFP36L1/RPS27L/CCNG1/RPL26	5
GO:0031571	mitotic G1 DNA damage checkpoint signaling	3/27	26/13209	1.9192e-05	0.000946095	0.000656291	CDKN1A/RPS27L/RPL26	3
GO:0044819	mitotic G1/S transition checkpoint signaling	3/27	26/13209	1.9192e-05	0.000946095	0.000656291	CDKN1A/RPS27L/RPL26	3
GO:0044774	mitotic DNA integrity checkpoint signaling	4/27	80/13209	1.96909e-05	0.000946095	0.000656291	CDKN1A/RPS27L/CCNG1/RPL26	4
GO:0017148	negative regulation of translation	5/27	168/13209	2.01801e-05	0.000946095	0.000656291	ZFP36L1/SHMT2/ATF4/RPL13A/EIF4EBP1	5
GO:0071214	cellular response to abiotic stimulus	6/27	291/13209	2.17602e-05	0.000946095	0.000656291	CDKN1A/ZFP36L1/SLC38A2/ATF4/TNFRSF10A/RPL26	6
GO:0104004	cellular response to environmental stimulus	6/27	291/13209	2.17602e-05	0.000946095	0.000656291	CDKN1A/ZFP36L1/SLC38A2/ATF4/TNFRSF10A/RPL26	6
GO:2000113	negative regulation of cellular macromolecule biosynthetic process	5/27	185/13209	3.20888e-05	0.00131578	0.000912735	ZFP36L1/SHMT2/ATF4/RPL13A/EIF4EBP1	5
GO:0008630	intrinsic apoptotic signaling pathway in response to DNA damage	4/27	92/13209	3.42103e-05	0.00131578	0.000912735	NUPR1/CDKN1A/RPS27L/RPL26	4
GO:0034620	cellular response to unfolded protein	4/27	92/13209	3.42103e-05	0.00131578	0.000912735	DDIT3/ATF4/STC2/HSPA9	4
GO:0010942	positive regulation of cell death	7/27	476/13209	3.5807e-05	0.00132619	0.000919954	NUPR1/CDKN1A/DDIT3/ATF4/RPS6/TNFRSF10A/RPL26	7
GO:0034249	negative regulation of amide metabolic process	5/27	191/13209	3.73916e-05	0.00133542	0.000926357	ZFP36L1/SHMT2/ATF4/RPL13A/EIF4EBP1	5
GO:0045786	negative regulation of cell cycle	6/27	338/13209	5.04423e-05	0.00173939	0.00120659	NUPR1/CDKN1A/ZFP36L1/RPS27L/CCNG1/RPL26	6
GO:0045930	negative regulation of mitotic cell cycle	5/27	208/13209	5.61702e-05	0.00185376	0.00128593	CDKN1A/ZFP36L1/RPS27L/CCNG1/RPL26	5
GO:0000082	G1/S transition of mitotic cell cycle	5/27	209/13209	5.74667e-05	0.00185376	0.00128593	CDKN1A/RPS27L/RPS6/EIF4EBP1/RPL26	5
GO:0006413	translational initiation	4/27	112/13209	7.39502e-05	0.002175	0.00150877	EIF1/ATF4/RPL13A/EIF4EBP1	4
GO:0030218	erythrocyte differentiation	4/27	112/13209	7.39502e-05	0.002175	0.00150877	ZFP36L1/RPS6/RPS19/HSPA9	4
GO:0035967	cellular response to topologically incorrect protein	4/27	112/13209	7.39502e-05	0.002175	0.00150877	DDIT3/ATF4/STC2/HSPA9	4
GO:0000077	DNA damage checkpoint signaling	4/27	117/13209	8.7659e-05	0.00250454	0.00173736	CDKN1A/RPS27L/CCNG1/RPL26	4
GO:0031667	response to nutrient levels	6/27	378/13209	9.38221e-05	0.00254534	0.00176566	GDF15/CDKN1A/DDIT3/SLC38A2/ATF4/STC2	6
GO:0044843	cell cycle G1/S phase transition	5/27	232/13209	9.42464e-05	0.00254534	0.00176566	CDKN1A/RPS27L/RPS6/EIF4EBP1/RPL26	5
GO:0034101	erythrocyte homeostasis	4/27	120/13209	9.67228e-05	0.00254534	0.00176566	ZFP36L1/RPS6/RPS19/HSPA9	4
GO:0043525	positive regulation of neuron apoptotic process	3/27	45/13209	0.000102067	0.00255399	0.00177166	NUPR1/DDIT3/ATF4	3
GO:1901988	negative regulation of cell cycle phase transition	5/27	236/13209	0.00010216	0.00255399	0.00177166	CDKN1A/ZFP36L1/RPS27L/CCNG1/RPL26	5
GO:0034976	response to endoplasmic reticulum stress	5/27	241/13209	0.000112761	0.00275026	0.00190781	NUPR1/TRIB3/DDIT3/ATF4/STC2	5
GO:0031570	DNA integrity checkpoint signaling	4/27	126/13209	0.000116871	0.00278263	0.00193027	CDKN1A/RPS27L/CCNG1/RPL26	4
GO:0034198	cellular response to amino acid starvation	3/27	49/13209	0.000131802	0.00306515	0.00212625	CDKN1A/SLC38A2/ATF4	3
GO:0006986	response to unfolded protein	4/27	131/13209	0.000135857	0.00308767	0.00214187	DDIT3/ATF4/STC2/HSPA9	4
GO:0007093	mitotic cell cycle checkpoint signaling	4/27	134/13209	0.00014827	0.00329489	0.00228561	CDKN1A/RPS27L/CCNG1/RPL26	4
GO:1990928	response to amino acid starvation	3/27	52/13209	0.000157454	0.00335009	0.00232391	CDKN1A/SLC38A2/ATF4	3
GO:2001244	positive regulation of intrinsic apoptotic signaling pathway	3/27	52/13209	0.000157454	0.00335009	0.00232391	NUPR1/DDIT3/RPL26	3
GO:0043065	positive regulation of apoptotic process	6/27	418/13209	0.000162946	0.0033947	0.00235485	NUPR1/DDIT3/ATF4/RPS6/TNFRSF10A/RPL26	6
GO:0010948	negative regulation of cell cycle process	5/27	273/13209	0.000202117	0.00412483	0.00286133	CDKN1A/ZFP36L1/RPS27L/CCNG1/RPL26	5
GO:0002262	myeloid cell homeostasis	4/27	148/13209	0.000217305	0.00416544	0.0028895	ZFP36L1/RPS6/RPS19/HSPA9	4
GO:0015824	proline transport	2/27	11/13209	0.000218806	0.00416544	0.0028895	SLC38A2/SLC3A2	2
GO:1990440	positive regulation of transcription from RNA polymerase II promoter in response to endoplasmic reticulum stress	2/27	11/13209	0.000218806	0.00416544	0.0028895	DDIT3/ATF4	2
GO:0007346	regulation of mitotic cell cycle	6/27	442/13209	0.000220768	0.00416544	0.0028895	CDKN1A/ZFP36L1/RPS27L/CCNG1/EIF4EBP1/RPL26	6
GO:0070059	intrinsic apoptotic signaling pathway in response to endoplasmic reticulum stress	3/27	59/13209	0.000229417	0.00424847	0.0029471	TRIB3/DDIT3/ATF4	3
GO:0035966	response to topologically incorrect protein	4/27	153/13209	0.000246799	0.00448726	0.00311274	DDIT3/ATF4/STC2/HSPA9	4
GO:2000134	negative regulation of G1/S transition of mitotic cell cycle	3/27	64/13209	0.00029203	0.00513687	0.00356337	CDKN1A/RPS27L/RPL26	3
GO:0072331	signal transduction by p53 class mediator	4/27	160/13209	0.000292802	0.00513687	0.00356337	NUPR1/CDKN1A/RPS27L/RPL26	4
GO:0030330	DNA damage response, signal transduction by p53 class mediator	3/27	66/13209	0.000319867	0.00551496	0.00382564	CDKN1A/RPS27L/RPL26	3
GO:1901990	regulation of mitotic cell cycle phase transition	5/27	308/13209	0.000353274	0.0059877	0.00415357	CDKN1A/ZFP36L1/RPS27L/CCNG1/RPL26	5
GO:1902807	negative regulation of cell cycle G1/S phase transition	3/27	70/13209	0.000380561	0.00634268	0.00439982	CDKN1A/RPS27L/RPL26	3
GO:0042770	signal transduction in response to DNA damage	4/27	173/13209	0.000394134	0.00640016	0.00443969	CDKN1A/RPS27L/CCNG1/RPL26	4
GO:0030968	endoplasmic reticulum unfolded protein response	3/27	71/13209	0.00039681	0.00640016	0.00443969	DDIT3/ATF4/STC2	3
GO:0048145	regulation of fibroblast proliferation	3/27	74/13209	0.00044822	0.00704675	0.00488822	FTH1/NUPR1/CDKN1A	3
GO:0000075	cell cycle checkpoint signaling	4/27	180/13209	0.000458039	0.00704675	0.00488822	CDKN1A/RPS27L/CCNG1/RPL26	4
GO:0042594	response to starvation	4/27	180/13209	0.000458039	0.00704675	0.00488822	CDKN1A/DDIT3/SLC38A2/ATF4	4
GO:0006977	DNA damage response, signal transduction by p53 class mediator resulting in cell cycle arrest	2/27	16/13209	0.000474393	0.00718778	0.00498605	CDKN1A/RPL26	2
GO:0042274	ribosomal small subunit biogenesis	3/27	77/13209	0.000503729	0.00740777	0.00513866	RPS27L/RPS6/RPS19	3
GO:1901216	positive regulation of neuron death	3/27	77/13209	0.000503729	0.00740777	0.00513866	NUPR1/DDIT3/ATF4	3
GO:0032328	alanine transport	2/27	17/13209	0.000536968	0.00756294	0.00524629	SLC38A2/SLC3A2	2
GO:0036003	positive regulation of transcription from RNA polymerase II promoter in response to stress	2/27	17/13209	0.000536968	0.00756294	0.00524629	DDIT3/ATF4	2
GO:0051238	sequestering of metal ion	2/27	17/13209	0.000536968	0.00756294	0.00524629	FTL/FTH1	2
GO:0000028	ribosomal small subunit assembly	2/27	18/13209	0.000603328	0.00826477	0.00573314	RPS27L/RPS19	2
GO:0036499	PERK-mediated unfolded protein response	2/27	18/13209	0.000603328	0.00826477	0.00573314	DDIT3/ATF4	2
GO:0034644	cellular response to UV	3/27	86/13209	0.000696161	0.00940759	0.00652589	CDKN1A/ATF4/RPL26	3
GO:0048144	fibroblast proliferation	3/27	88/13209	0.000744444	0.00970577	0.00673274	FTH1/NUPR1/CDKN1A	3
GO:0002082	regulation of oxidative phosphorylation	2/27	20/13209	0.000747345	0.00970577	0.00673274	NUPR1/SHMT2	2
GO:0071243	cellular response to arsenic-containing substance	2/27	20/13209	0.000747345	0.00970577	0.00673274	SLC38A2/ATF4	2
GO:0010574	regulation of vascular endothelial growth factor production	2/27	23/13209	0.000991393	0.0127102	0.00881684	ATF4/SARS1	2
GO:0048640	negative regulation of developmental growth	3/27	98/13209	0.00101788	0.0128845	0.00893777	GDF15/CDKN1A/STC2	3
GO:1901987	regulation of cell cycle phase transition	5/27	394/13209	0.00108057	0.0135071	0.00936967	CDKN1A/ZFP36L1/RPS27L/CCNG1/RPL26	5
GO:0030003	intracellular monoatomic cation homeostasis	5/27	406/13209	0.00123545	0.0152525	0.0105804	FTL/FTH1/DDIT3/ATF4/STC2	5
GO:0010573	vascular endothelial growth factor production	2/27	26/13209	0.00126872	0.0154722	0.0107329	ATF4/SARS1	2
GO:0071482	cellular response to light stimulus	3/27	107/13209	0.00131217	0.0157003	0.0108911	CDKN1A/ATF4/RPL26	3
GO:0006873	intracellular monoatomic ion homeostasis	5/27	412/13209	0.00131883	0.0157003	0.0108911	FTL/FTH1/DDIT3/ATF4/STC2	5
GO:0048872	homeostasis of number of cells	4/27	246/13209	0.00147061	0.0169185	0.0117361	ZFP36L1/RPS6/RPS19/HSPA9	4
GO:0048147	negative regulation of fibroblast proliferation	2/27	28/13209	0.00147191	0.0169185	0.0117361	FTH1/NUPR1	2
GO:0071480	cellular response to gamma radiation	2/27	28/13209	0.00147191	0.0169185	0.0117361	CDKN1A/RPL26	2
GO:0022613	ribonucleoprotein complex biogenesis	5/27	429/13209	0.00157782	0.017741	0.0123067	RPS27L/RPL13A/RPS6/RPS19/RPL26	5
GO:1903715	regulation of aerobic respiration	2/27	29/13209	0.00157895	0.017741	0.0123067	NUPR1/SHMT2	2
GO:2001235	positive regulation of apoptotic signaling pathway	3/27	115/13209	0.00161462	0.0179402	0.0124449	NUPR1/DDIT3/RPL26	3
GO:0098771	inorganic ion homeostasis	5/27	433/13209	0.00164388	0.0180646	0.0125311	FTL/FTH1/DDIT3/ATF4/STC2	5
GO:0045598	regulation of fat cell differentiation	3/27	119/13209	0.00178092	0.0193578	0.0134282	TRIB3/ZFP36L1/DDIT3	3
GO:0046685	response to arsenic-containing substance	2/27	31/13209	0.00180386	0.0193963	0.0134549	SLC38A2/ATF4	2
GO:0001890	placenta development	3/27	123/13209	0.00195758	0.0208253	0.0144462	ZFP36L1/STC2/RPS6	3
GO:0035264	multicellular organism growth	3/27	126/13209	0.00209701	0.0220738	0.0153123	GDF15/ZFP36L1/STC2	3
GO:0007095	mitotic G2 DNA damage checkpoint signaling	2/27	35/13209	0.00229657	0.0239226	0.0165947	CDKN1A/CCNG1	2
GO:0036294	cellular response to decreased oxygen levels	3/27	131/13209	0.0023429	0.0241536	0.016755	ZFP36L1/ATF4/STC2	3
GO:0071496	cellular response to external stimulus	4/27	282/13209	0.00242276	0.0245313	0.017017	CDKN1A/SLC38A2/ATF4/TNFRSF10A	4
GO:0043618	regulation of transcription from RNA polymerase II promoter in response to stress	2/27	36/13209	0.0024286	0.0245313	0.017017	DDIT3/ATF4	2
GO:0140467	integrated stress response signaling	2/27	37/13209	0.00256415	0.0255655	0.0177344	DDIT3/ATF4	2
GO:0042254	ribosome biogenesis	4/27	287/13209	0.00258211	0.0255655	0.0177344	RPS27L/RPS6/RPS19/RPL26	4
GO:0055080	monoatomic cation homeostasis	5/27	487/13209	0.00274978	0.0269586	0.0187008	FTL/FTH1/DDIT3/ATF4/STC2	5
GO:0009411	response to UV	3/27	141/13209	0.00288679	0.028027	0.0194419	CDKN1A/ATF4/RPL26	3
GO:0050801	monoatomic ion homeostasis	5/27	494/13209	0.00292515	0.0281264	0.0195109	FTL/FTH1/DDIT3/ATF4/STC2	5
GO:0045646	regulation of erythrocyte differentiation	2/27	40/13209	0.00299175	0.0284928	0.019765	ZFP36L1/HSPA9	2
GO:0071453	cellular response to oxygen levels	3/27	145/13209	0.00312436	0.0294751	0.0204464	ZFP36L1/ATF4/STC2	3
GO:2001242	regulation of intrinsic apoptotic signaling pathway	3/27	147/13209	0.00324753	0.0303508	0.0210539	NUPR1/DDIT3/RPL26	3
GO:0043620	regulation of DNA-templated transcription in response to stress	2/27	42/13209	0.00329413	0.0305012	0.0211582	DDIT3/ATF4	2
GO:2000045	regulation of G1/S transition of mitotic cell cycle	3/27	149/13209	0.00337366	0.030951	0.0214702	CDKN1A/RPS27L/RPL26	3
GO:0009267	cellular response to starvation	3/27	152/13209	0.00356845	0.0322343	0.0223604	CDKN1A/SLC38A2/ATF4	3
GO:0043457	regulation of cellular respiration	2/27	44/13209	0.00361024	0.0322343	0.0223604	NUPR1/SHMT2	2
GO:0089718	amino acid import across plasma membrane	2/27	44/13209	0.00361024	0.0322343	0.0223604	SLC38A2/SLC3A2	2
GO:0043491	protein kinase B signaling	3/27	154/13209	0.00370208	0.0327617	0.0227263	GDF15/ZFP36L1/DDIT3	3
GO:0120163	negative regulation of cold-induced thermogenesis	2/27	45/13209	0.00377341	0.0331001	0.022961	DDIT3/ATF4	2
GO:0006984	ER-nucleus signaling pathway	2/27	47/13209	0.00410992	0.0357384	0.0247912	DDIT3/ATF4	2
GO:0030099	myeloid cell differentiation	4/27	329/13209	0.0042166	0.03635	0.0252154	ZFP36L1/RPS6/RPS19/HSPA9	4
GO:0045599	negative regulation of fat cell differentiation	2/27	48/13209	0.00428322	0.0366087	0.0253949	TRIB3/DDIT3	2
GO:0010332	response to gamma radiation	2/27	49/13209	0.00445988	0.0377689	0.0261997	CDKN1A/RPL26	2
GO:0006826	iron ion transport	2/27	50/13209	0.00463987	0.0377689	0.0261997	FTL/FTH1	2
GO:0006949	syncytium formation	2/27	50/13209	0.00463987	0.0377689	0.0261997	GDF15/CCNG1	2
GO:0015804	neutral amino acid transport	2/27	50/13209	0.00463987	0.0377689	0.0261997	SLC38A2/SLC3A2	2
GO:0044818	mitotic G2/M transition checkpoint	2/27	50/13209	0.00463987	0.0377689	0.0261997	CDKN1A/CCNG1	2
GO:0071478	cellular response to radiation	3/27	167/13209	0.00464557	0.0377689	0.0261997	CDKN1A/ATF4/RPL26	3
GO:0043434	response to peptide hormone	4/27	339/13209	0.00468982	0.0378212	0.0262359	GDF15/TRIB3/ZFP36L1/STC2	4
GO:1902806	regulation of cell cycle G1/S phase transition	3/27	170/13209	0.00488212	0.039057	0.0270932	CDKN1A/RPS27L/RPL26	3
GO:0040014	regulation of multicellular organism growth	2/27	52/13209	0.00500982	0.0397605	0.0275812	GDF15/STC2	2
GO:0006879	intracellular iron ion homeostasis	2/27	53/13209	0.00519975	0.0409429	0.0284014	FTL/FTH1	2
GO:0042255	ribosome assembly	2/27	55/13209	0.00558944	0.0436675	0.0302915	RPS27L/RPS19	2
GO:0010660	regulation of muscle cell apoptotic process	2/27	56/13209	0.00578918	0.0445322	0.0308913	NUPR1/ATF4	2
GO:1990874	vascular associated smooth muscle cell proliferation	2/27	56/13209	0.00578918	0.0445322	0.0308913	CDKN1A/DDIT3	2
GO:0043523	regulation of neuron apoptotic process	3/27	184/13209	0.0060822	0.0460773	0.0319631	NUPR1/DDIT3/ATF4	3
GO:0051651	maintenance of location in cell	3/27	184/13209	0.0060822	0.0460773	0.0319631	FTL/FTH1/DDIT3	3
GO:0010972	negative regulation of G2/M transition of mitotic cell cycle	2/27	59/13209	0.00640783	0.0481791	0.0334211	CDKN1A/CCNG1	2
GO:0010657	muscle cell apoptotic process	2/27	60/13209	0.00662047	0.0490405	0.0340186	NUPR1/ATF4	2
GO:0045661	regulation of myoblast differentiation	2/27	60/13209	0.00662047	0.0490405	0.0340186	ZFP36L1/DDIT3	2
GO:0071260	cellular response to mechanical stimulus	2/27	61/13209	0.00683631	0.0495703	0.0343861	SLC38A2/TNFRSF10A	2
GO:1902750	negative regulation of cell cycle G2/M phase transition	2/27	61/13209	0.00683631	0.0495703	0.0343861	CDKN1A/CCNG1	2
GO:0022618	ribonucleoprotein complex assembly	3/27	192/13209	0.0068407	0.0495703	0.0343861	RPS27L/RPL13A/RPS19	3
GO:0033077	T cell differentiation in thymus	2/27	64/13209	0.00750285	0.0539773	0.0374432	ZFP36L1/RPS6	2
GO:0071826	ribonucleoprotein complex subunit organization	3/27	200/13209	0.00765338	0.054667	0.0379217	RPS27L/RPL13A/RPS19	3
GO:0031669	cellular response to nutrient levels	3/27	201/13209	0.00775883	0.0550272	0.0381715	CDKN1A/SLC38A2/ATF4	3
GO:1902475	L-alpha-amino acid transmembrane transport	2/27	66/13209	0.00796293	0.056077	0.0388997	SLC38A2/SLC3A2	2
GO:0045444	fat cell differentiation	3/27	204/13209	0.00808035	0.0565059	0.0391973	TRIB3/ZFP36L1/DDIT3	3
GO:0045638	negative regulation of myeloid cell differentiation	2/27	69/13209	0.0086764	0.0602528	0.0417964	ZFP36L1/HSPA9	2
GO:0006364	rRNA processing	3/27	211/13209	0.00886103	0.0602729	0.0418104	RPS6/RPS19/RPL26	3
GO:0034470	ncRNA processing	4/27	407/13209	0.00888911	0.0602729	0.0418104	RPS6/SARS1/RPS19/RPL26	4
GO:1901652	response to peptide	4/27	407/13209	0.00888911	0.0602729	0.0418104	GDF15/TRIB3/ZFP36L1/STC2	4
GO:0071479	cellular response to ionizing radiation	2/27	70/13209	0.0089204	0.0602729	0.0418104	CDKN1A/RPL26	2
GO:0045926	negative regulation of growth	3/27	214/13209	0.00920876	0.0618038	0.0428723	GDF15/CDKN1A/STC2	3
GO:0015807	L-amino acid transport	2/27	72/13209	0.00941757	0.062368	0.0432637	SLC38A2/SLC3A2	2
GO:1904035	regulation of epithelial cell apoptotic process	2/27	72/13209	0.00941757	0.062368	0.0432637	NUPR1/ZFP36L1	2
GO:0051402	neuron apoptotic process	3/27	219/13209	0.00980603	0.0645133	0.0447519	NUPR1/DDIT3/ATF4	3
GO:0055072	iron ion homeostasis	2/27	74/13209	0.0099269	0.0648817	0.0450074	FTL/FTH1	2
GO:1905897	regulation of response to endoplasmic reticulum stress	2/27	77/13209	0.0107135	0.0695681	0.0482583	NUPR1/DDIT3	2
GO:0043266	regulation of potassium ion transport	2/27	78/13209	0.0109817	0.0708494	0.0491471	ATF4/CD63	2
GO:0031668	cellular response to extracellular stimulus	3/27	229/13209	0.0110676	0.070946	0.0492141	CDKN1A/SLC38A2/ATF4	3
GO:0062014	negative regulation of small molecule metabolic process	2/27	79/13209	0.0112528	0.0716738	0.049719	NUPR1/TRIB3	2
GO:0006874	intracellular calcium ion homeostasis	3/27	235/13209	0.0118678	0.0751128	0.0521045	DDIT3/ATF4/STC2	3
GO:0000079	regulation of cyclin-dependent protein serine/threonine kinase activity	2/27	82/13209	0.0120838	0.0759991	0.0527193	CDKN1A/CCNG1	2
GO:0000041	transition metal ion transport	2/27	85/13209	0.0129412	0.0808823	0.0561068	FTL/FTH1	2
GO:0003333	amino acid transmembrane transport	2/27	86/13209	0.0132327	0.0816834	0.0566625	SLC38A2/SLC3A2	2
GO:1904029	regulation of cyclin-dependent protein kinase activity	2/27	86/13209	0.0132327	0.0816834	0.0566625	CDKN1A/CCNG1	2
GO:0050729	positive regulation of inflammatory response	2/27	87/13209	0.0135271	0.0829885	0.0575678	NUPR1/RPS19	2
GO:0006520	amino acid metabolic process	3/27	248/13209	0.0137145	0.0836252	0.0580095	SHMT2/ATF4/SARS1	3
GO:0016072	rRNA metabolic process	3/27	249/13209	0.013863	0.0840183	0.0582822	RPS6/RPS19/RPL26	3
GO:0055074	calcium ion homeostasis	3/27	252/13209	0.0143141	0.0861088	0.0597323	DDIT3/ATF4/STC2	3
GO:0045445	myoblast differentiation	2/27	90/13209	0.0144275	0.0861088	0.0597323	ZFP36L1/DDIT3	2
GO:0071375	cellular response to peptide hormone stimulus	3/27	253/13209	0.0144663	0.0861088	0.0597323	GDF15/TRIB3/ZFP36L1	3
GO:0010389	regulation of G2/M transition of mitotic cell cycle	2/27	92/13209	0.0150418	0.0890048	0.0617412	CDKN1A/CCNG1	2
GO:0036293	response to decreased oxygen levels	3/27	260/13209	0.0155578	0.0915162	0.0634833	ZFP36L1/ATF4/STC2	3
GO:0050864	regulation of B cell activation	2/27	97/13209	0.0166264	0.0972304	0.0674472	CDKN1A/ZFP36L1	2
GO:0009416	response to light stimulus	3/27	270/13209	0.0171964	0.0993073	0.0688879	CDKN1A/ATF4/RPL26	3
GO:0051235	maintenance of location	3/27	270/13209	0.0171964	0.0993073	0.0688879	FTL/FTH1/DDIT3	3
GO:1904019	epithelial cell apoptotic process	2/27	99/13209	0.0172795	0.0993073	0.0688879	NUPR1/ZFP36L1	2
GO:0048638	regulation of developmental growth	3/27	272/13209	0.0175354	0.100203	0.0695089	GDF15/CDKN1A/STC2	3
GO:1901214	regulation of neuron death	3/27	273/13209	0.0177064	0.100604	0.0697876	NUPR1/DDIT3/ATF4	3
GO:1902749	regulation of cell cycle G2/M phase transition	2/27	102/13209	0.0182794	0.103274	0.0716393	CDKN1A/CCNG1	2
GO:0070482	response to oxygen levels	3/27	285/13209	0.0198309	0.107198	0.0743617	ZFP36L1/ATF4/STC2	3
GO:0001514	selenocysteine incorporation	1/27	10/13209	0.0202605	0.107198	0.0743617	SARS1	1
GO:0006451	translational readthrough	1/27	10/13209	0.0202605	0.107198	0.0743617	SARS1	1
GO:0006544	glycine metabolic process	1/27	10/13209	0.0202605	0.107198	0.0743617	SHMT2	1
GO:0009113	purine nucleobase biosynthetic process	1/27	10/13209	0.0202605	0.107198	0.0743617	SHMT2	1
GO:0015801	aromatic amino acid transport	1/27	10/13209	0.0202605	0.107198	0.0743617	SLC3A2	1
GO:0015820	leucine transport	1/27	10/13209	0.0202605	0.107198	0.0743617	SLC3A2	1
GO:0032329	serine transport	1/27	10/13209	0.0202605	0.107198	0.0743617	SLC38A2	1
GO:0035646	endosome to melanosome transport	1/27	10/13209	0.0202605	0.107198	0.0743617	CD63	1
GO:0043485	endosome to pigment granule transport	1/27	10/13209	0.0202605	0.107198	0.0743617	CD63	1
GO:0048757	pigment granule maturation	1/27	10/13209	0.0202605	0.107198	0.0743617	CD63	1
GO:0051409	response to nitrosative stress	1/27	10/13209	0.0202605	0.107198	0.0743617	DDIT3	1
GO:1901800	positive regulation of proteasomal protein catabolic process	2/27	110/13209	0.021063	0.110858	0.0769005	NUPR1/TRIB3	2
GO:0062197	cellular response to chemical stress	3/27	296/13209	0.0218982	0.112558	0.0780794	ZFP36L1/DDIT3/ATF4	3
GO:0015808	L-alanine transport	1/27	11/13209	0.0222646	0.112558	0.0780794	SLC3A2	1
GO:0071287	cellular response to manganese ion	1/27	11/13209	0.0222646	0.112558	0.0780794	ATF4	1
GO:0071472	cellular response to salt stress	1/27	11/13209	0.0222646	0.112558	0.0780794	ZFP36L1	1
GO:0071493	cellular response to UV-B	1/27	11/13209	0.0222646	0.112558	0.0780794	CDKN1A	1
GO:1901533	negative regulation of hematopoietic progenitor cell differentiation	1/27	11/13209	0.0222646	0.112558	0.0780794	HSPA9	1
GO:1901741	positive regulation of myoblast fusion	1/27	11/13209	0.0222646	0.112558	0.0780794	GDF15	1
GO:0071900	regulation of protein serine/threonine kinase activity	3/27	298/13209	0.0222864	0.112558	0.0780794	TRIB3/CDKN1A/CCNG1	3
GO:0043467	regulation of generation of precursor metabolites and energy	2/27	117/13209	0.0236348	0.1161	0.0805365	NUPR1/SHMT2	2
GO:1901653	cellular response to peptide	3/27	306/13209	0.0238773	0.1161	0.0805365	GDF15/TRIB3/ZFP36L1	3
GO:0000101	sulfur amino acid transport	1/27	12/13209	0.0242648	0.1161	0.0805365	SLC3A2	1
GO:0006563	L-serine metabolic process	1/27	12/13209	0.0242648	0.1161	0.0805365	SHMT2	1
GO:0006983	ER overload response	1/27	12/13209	0.0242648	0.1161	0.0805365	DDIT3	1
GO:0014048	regulation of glutamate secretion	1/27	12/13209	0.0242648	0.1161	0.0805365	SLC38A2	1
GO:0043476	pigment accumulation	1/27	12/13209	0.0242648	0.1161	0.0805365	CD63	1
GO:0043482	cellular pigment accumulation	1/27	12/13209	0.0242648	0.1161	0.0805365	CD63	1
GO:0070307	lens fiber cell development	1/27	12/13209	0.0242648	0.1161	0.0805365	ATF4	1
GO:1901857	positive regulation of cellular respiration	1/27	12/13209	0.0242648	0.1161	0.0805365	NUPR1	1
GO:1903025	regulation of RNA polymerase II regulatory region sequence-specific DNA binding	1/27	12/13209	0.0242648	0.1161	0.0805365	DDIT3	1
GO:0010959	regulation of metal ion transport	3/27	312/13209	0.0251104	0.118602	0.082272	ATF4/STC2/CD63	3
GO:0048659	smooth muscle cell proliferation	2/27	121/13209	0.0251598	0.118602	0.082272	CDKN1A/DDIT3	2
GO:0045862	positive regulation of proteolysis	3/27	313/13209	0.0253193	0.118602	0.082272	NUPR1/TRIB3/RPS27L	3
GO:0070997	neuron death	3/27	314/13209	0.0255291	0.118602	0.082272	NUPR1/DDIT3/ATF4	3
GO:0006865	amino acid transport	2/27	122/13209	0.0255473	0.118602	0.082272	SLC38A2/SLC3A2	2
GO:0071456	cellular response to hypoxia	2/27	123/13209	0.0259372	0.118602	0.082272	ZFP36L1/STC2	2
GO:0120161	regulation of cold-induced thermogenesis	2/27	123/13209	0.0259372	0.118602	0.082272	DDIT3/ATF4	2
GO:0009071	serine family amino acid catabolic process	1/27	13/13209	0.0262611	0.118602	0.082272	SHMT2	1
GO:0061469	regulation of type B pancreatic cell proliferation	1/27	13/13209	0.0262611	0.118602	0.082272	NUPR1	1
GO:1990253	cellular response to leucine starvation	1/27	13/13209	0.0262611	0.118602	0.082272	ATF4	1
GO:2001046	positive regulation of integrin-mediated signaling pathway	1/27	13/13209	0.0262611	0.118602	0.082272	CD63	1
GO:0031929	TOR signaling	2/27	124/13209	0.0263295	0.118602	0.082272	RPS6/EIF4EBP1	2
GO:0106106	cold-induced thermogenesis	2/27	124/13209	0.0263295	0.118602	0.082272	DDIT3/ATF4	2
GO:0045727	positive regulation of translation	2/27	125/13209	0.0267243	0.119718	0.0830465	RPS27L/RPL26	2
GO:0010506	regulation of autophagy	3/27	321/13209	0.0270244	0.119718	0.0830465	NUPR1/TRIB3/DDIT3	3
GO:2001233	regulation of apoptotic signaling pathway	3/27	321/13209	0.0270244	0.119718	0.0830465	NUPR1/DDIT3/RPL26	3
GO:0000086	G2/M transition of mitotic cell cycle	2/27	127/13209	0.0275212	0.119718	0.0830465	CDKN1A/CCNG1	2
GO:0051896	regulation of protein kinase B signaling	2/27	128/13209	0.0279232	0.119718	0.0830465	GDF15/DDIT3	2
GO:1903052	positive regulation of proteolysis involved in protein catabolic process	2/27	128/13209	0.0279232	0.119718	0.0830465	NUPR1/TRIB3	2
GO:0015803	branched-chain amino acid transport	1/27	14/13209	0.0282535	0.119718	0.0830465	SLC3A2	1
GO:0045820	negative regulation of glycolytic process	1/27	14/13209	0.0282535	0.119718	0.0830465	NUPR1	1
GO:0046653	tetrahydrofolate metabolic process	1/27	14/13209	0.0282535	0.119718	0.0830465	SHMT2	1
GO:0046655	folic acid metabolic process	1/27	14/13209	0.0282535	0.119718	0.0830465	SHMT2	1
GO:0060143	positive regulation of syncytium formation by plasma membrane fusion	1/27	14/13209	0.0282535	0.119718	0.0830465	GDF15	1
GO:1900153	positive regulation of nuclear-transcribed mRNA catabolic process, deadenylation-dependent decay	1/27	14/13209	0.0282535	0.119718	0.0830465	ZFP36L1	1
GO:1902165	regulation of intrinsic apoptotic signaling pathway in response to DNA damage by p53 class mediator	1/27	14/13209	0.0282535	0.119718	0.0830465	RPL26	1
GO:2001256	regulation of store-operated calcium entry	1/27	14/13209	0.0282535	0.119718	0.0830465	STC2	1
GO:0042326	negative regulation of phosphorylation	3/27	328/13209	0.0285663	0.120533	0.0836118	NUPR1/TRIB3/CDKN1A	3
GO:0010212	response to ionizing radiation	2/27	131/13209	0.0291436	0.121057	0.0839751	CDKN1A/RPL26	2
GO:0051098	regulation of binding	3/27	334/13209	0.029925	0.121057	0.0839751	TRIB3/CDKN1A/DDIT3	3
GO:0031640	killing of cells of another organism	1/27	15/13209	0.0302419	0.121057	0.0839751	RPS19	1
GO:0043517	positive regulation of DNA damage response, signal transduction by p53 class mediator	1/27	15/13209	0.0302419	0.121057	0.0839751	RPL26	1
GO:0045655	regulation of monocyte differentiation	1/27	15/13209	0.0302419	0.121057	0.0839751	ZFP36L1	1
GO:0045717	negative regulation of fatty acid biosynthetic process	1/27	15/13209	0.0302419	0.121057	0.0839751	TRIB3	1
GO:0061158	3'-UTR-mediated mRNA destabilization	1/27	15/13209	0.0302419	0.121057	0.0839751	ZFP36L1	1
GO:0062099	negative regulation of programmed necrotic cell death	1/27	15/13209	0.0302419	0.121057	0.0839751	NUPR1	1
GO:0090399	replicative senescence	1/27	15/13209	0.0302419	0.121057	0.0839751	CDKN1A	1
GO:1901739	regulation of myoblast fusion	1/27	15/13209	0.0302419	0.121057	0.0839751	GDF15	1
GO:1902036	regulation of hematopoietic stem cell differentiation	1/27	15/13209	0.0302419	0.121057	0.0839751	HSPA9	1
GO:1902902	negative regulation of autophagosome assembly	1/27	15/13209	0.0302419	0.121057	0.0839751	NUPR1	1
GO:0007565	female pregnancy	2/27	134/13209	0.0303852	0.121057	0.0839751	SLC38A2/STC2	2
GO:1905039	carboxylic acid transmembrane transport	2/27	134/13209	0.0303852	0.121057	0.0839751	SLC38A2/SLC3A2	2
GO:1903825	organic acid transmembrane transport	2/27	135/13209	0.0308038	0.121754	0.0844589	SLC38A2/SLC3A2	2
GO:1990845	adaptive thermogenesis	2/27	135/13209	0.0308038	0.121754	0.0844589	DDIT3/ATF4	2
GO:0006119	oxidative phosphorylation	2/27	137/13209	0.0316478	0.124598	0.0864314	NUPR1/SHMT2	2
GO:0006816	calcium ion transport	3/27	342/13209	0.0317898	0.124666	0.0864787	DDIT3/SLC3A2/STC2	3
GO:0009070	serine family amino acid biosynthetic process	1/27	16/13209	0.0322264	0.125394	0.0869841	SHMT2	1
GO:2000678	negative regulation of transcription regulatory region DNA binding	1/27	16/13209	0.0322264	0.125394	0.0869841	DDIT3	1
GO:0051100	negative regulation of binding	2/27	140/13209	0.0329311	0.126327	0.0876312	CDKN1A/DDIT3	2
GO:0030595	leukocyte chemotaxis	2/27	141/13209	0.0333633	0.126327	0.0876312	RPL13A/RPS19	2
GO:0044839	cell cycle G2/M phase transition	2/27	141/13209	0.0333633	0.126327	0.0876312	CDKN1A/CCNG1	2
GO:0007000	nucleolus organization	1/27	17/13209	0.034207	0.126327	0.0876312	RPS19	1
GO:0007250	activation of NF-kappaB-inducing kinase activity	1/27	17/13209	0.034207	0.126327	0.0876312	TNFRSF10A	1
GO:0010042	response to manganese ion	1/27	17/13209	0.034207	0.126327	0.0876312	ATF4	1
GO:0010224	response to UV-B	1/27	17/13209	0.034207	0.126327	0.0876312	CDKN1A	1
GO:0045662	negative regulation of myoblast differentiation	1/27	17/13209	0.034207	0.126327	0.0876312	DDIT3	1
GO:0060396	growth hormone receptor signaling pathway	1/27	17/13209	0.034207	0.126327	0.0876312	GDF15	1
GO:0071378	cellular response to growth hormone stimulus	1/27	17/13209	0.034207	0.126327	0.0876312	GDF15	1
GO:2000269	regulation of fibroblast apoptotic process	1/27	17/13209	0.034207	0.126327	0.0876312	NUPR1	1
GO:0001659	temperature homeostasis	2/27	143/13209	0.0342347	0.126327	0.0876312	DDIT3/ATF4	2
GO:0043433	negative regulation of DNA-binding transcription factor activity	2/27	143/13209	0.0342347	0.126327	0.0876312	NUPR1/DDIT3	2
GO:0097529	myeloid leukocyte migration	2/27	143/13209	0.0342347	0.126327	0.0876312	RPL13A/RPS19	2
GO:0044703	multi-organism reproductive process	2/27	145/13209	0.035115	0.129099	0.089554	SLC38A2/STC2	2
GO:0002089	lens morphogenesis in camera-type eye	1/27	18/13209	0.0361836	0.129227	0.0896429	ATF4	1
GO:0014047	glutamate secretion	1/27	18/13209	0.0361836	0.129227	0.0896429	SLC38A2	1
GO:0046112	nucleobase biosynthetic process	1/27	18/13209	0.0361836	0.129227	0.0896429	SHMT2	1
GO:0060142	regulation of syncytium formation by plasma membrane fusion	1/27	18/13209	0.0361836	0.129227	0.0896429	GDF15	1
GO:0060547	negative regulation of necrotic cell death	1/27	18/13209	0.0361836	0.129227	0.0896429	NUPR1	1
GO:1900746	regulation of vascular endothelial growth factor signaling pathway	1/27	18/13209	0.0361836	0.129227	0.0896429	CD63	1
GO:1901522	positive regulation of transcription from RNA polymerase II promoter involved in cellular response to chemical stimulus	1/27	18/13209	0.0361836	0.129227	0.0896429	ATF4	1
GO:1903579	negative regulation of ATP metabolic process	1/27	18/13209	0.0361836	0.129227	0.0896429	NUPR1	1
GO:0034250	positive regulation of amide metabolic process	2/27	150/13209	0.0373542	0.130227	0.0903362	RPS27L/RPL26	2
GO:0044706	multi-multicellular organism process	2/27	151/13209	0.0378086	0.130227	0.0903362	SLC38A2/STC2	2
GO:0002115	store-operated calcium entry	1/27	19/13209	0.0381564	0.130227	0.0903362	STC2	1
GO:0006144	purine nucleobase metabolic process	1/27	19/13209	0.0381564	0.130227	0.0903362	SHMT2	1
GO:0009651	response to salt stress	1/27	19/13209	0.0381564	0.130227	0.0903362	ZFP36L1	1
GO:0010661	positive regulation of muscle cell apoptotic process	1/27	19/13209	0.0381564	0.130227	0.0903362	ATF4	1
GO:0010667	negative regulation of cardiac muscle cell apoptotic process	1/27	19/13209	0.0381564	0.130227	0.0903362	NUPR1	1
GO:0034390	smooth muscle cell apoptotic process	1/27	19/13209	0.0381564	0.130227	0.0903362	ATF4	1
GO:0034391	regulation of smooth muscle cell apoptotic process	1/27	19/13209	0.0381564	0.130227	0.0903362	ATF4	1
GO:0046697	decidualization	1/27	19/13209	0.0381564	0.130227	0.0903362	STC2	1
GO:0060713	labyrinthine layer morphogenesis	1/27	19/13209	0.0381564	0.130227	0.0903362	ZFP36L1	1
GO:0150077	regulation of neuroinflammatory response	1/27	19/13209	0.0381564	0.130227	0.0903362	NUPR1	1
GO:1903204	negative regulation of oxidative stress-induced neuron death	1/27	19/13209	0.0381564	0.130227	0.0903362	ATF4	1
GO:0045936	negative regulation of phosphate metabolic process	3/27	375/13209	0.0401204	0.132865	0.0921666	NUPR1/TRIB3/CDKN1A	3
GO:0015802	basic amino acid transport	1/27	20/13209	0.0401253	0.132865	0.0921666	SLC3A2	1
GO:0035162	embryonic hemopoiesis	1/27	20/13209	0.0401253	0.132865	0.0921666	ATF4	1
GO:0042026	protein refolding	1/27	20/13209	0.0401253	0.132865	0.0921666	HSPA9	1
GO:0045980	negative regulation of nucleotide metabolic process	1/27	20/13209	0.0401253	0.132865	0.0921666	NUPR1	1
GO:0046885	regulation of hormone biosynthetic process	1/27	20/13209	0.0401253	0.132865	0.0921666	STC2	1
GO:1900543	negative regulation of purine nucleotide metabolic process	1/27	20/13209	0.0401253	0.132865	0.0921666	NUPR1	1
GO:1902547	regulation of cellular response to vascular endothelial growth factor stimulus	1/27	20/13209	0.0401253	0.132865	0.0921666	CD63	1
GO:2001044	regulation of integrin-mediated signaling pathway	1/27	20/13209	0.0401253	0.132865	0.0921666	CD63	1
GO:0010563	negative regulation of phosphorus metabolic process	3/27	376/13209	0.0403887	0.133296	0.0924654	NUPR1/TRIB3/CDKN1A	3
GO:0045637	regulation of myeloid cell differentiation	2/27	160/13209	0.0419937	0.134905	0.0935814	ZFP36L1/HSPA9	2
GO:0010575	positive regulation of vascular endothelial growth factor production	1/27	21/13209	0.0420903	0.134905	0.0935814	ATF4	1
GO:0010664	negative regulation of striated muscle cell apoptotic process	1/27	21/13209	0.0420903	0.134905	0.0935814	NUPR1	1
GO:0014850	response to muscle activity	1/27	21/13209	0.0420903	0.134905	0.0935814	SLC38A2	1
GO:0015697	quaternary ammonium group transport	1/27	21/13209	0.0420903	0.134905	0.0935814	SLC38A2	1
GO:0032633	interleukin-4 production	1/27	21/13209	0.0420903	0.134905	0.0935814	DDIT3	1
GO:0032673	regulation of interleukin-4 production	1/27	21/13209	0.0420903	0.134905	0.0935814	DDIT3	1
GO:0032689	negative regulation of type II interferon production	1/27	21/13209	0.0420903	0.134905	0.0935814	DDIT3	1
GO:0042755	eating behavior	1/27	21/13209	0.0420903	0.134905	0.0935814	GDF15	1
GO:0009314	response to radiation	3/27	384/13209	0.0425692	0.136004	0.0943437	CDKN1A/ATF4/RPL26	3
GO:0002092	positive regulation of receptor internalization	1/27	22/13209	0.0440515	0.138092	0.0957925	CD63	1
GO:0006730	one-carbon metabolic process	1/27	22/13209	0.0440515	0.138092	0.0957925	SHMT2	1
GO:0006817	phosphate ion transport	1/27	22/13209	0.0440515	0.138092	0.0957925	ATF4	1
GO:0031440	regulation of mRNA 3'-end processing	1/27	22/13209	0.0440515	0.138092	0.0957925	ZFP36L1	1
GO:0045730	respiratory burst	1/27	22/13209	0.0440515	0.138092	0.0957925	RPS19	1
GO:1904706	negative regulation of vascular associated smooth muscle cell proliferation	1/27	22/13209	0.0440515	0.138092	0.0957925	CDKN1A	1
GO:0002021	response to dietary excess	1/27	23/13209	0.0460088	0.141565	0.0982017	GDF15	1
GO:0006760	folic acid-containing compound metabolic process	1/27	23/13209	0.0460088	0.141565	0.0982017	SHMT2	1
GO:0036119	response to platelet-derived growth factor	1/27	23/13209	0.0460088	0.141565	0.0982017	DDIT3	1
GO:0044346	fibroblast apoptotic process	1/27	23/13209	0.0460088	0.141565	0.0982017	NUPR1	1
GO:0045577	regulation of B cell differentiation	1/27	23/13209	0.0460088	0.141565	0.0982017	ZFP36L1	1
GO:2000737	negative regulation of stem cell differentiation	1/27	23/13209	0.0460088	0.141565	0.0982017	HSPA9	1
GO:0033002	muscle cell proliferation	2/27	170/13209	0.0468398	0.143241	0.0993639	CDKN1A/DDIT3	2
GO:1901605	alpha-amino acid metabolic process	2/27	170/13209	0.0468398	0.143241	0.0993639	SHMT2/ATF4	2
GO:0007214	gamma-aminobutyric acid signaling pathway	1/27	24/13209	0.0479622	0.144031	0.0999117	ATF4	1
GO:0032620	interleukin-17 production	1/27	24/13209	0.0479622	0.144031	0.0999117	DDIT3	1
GO:0032660	regulation of interleukin-17 production	1/27	24/13209	0.0479622	0.144031	0.0999117	DDIT3	1
GO:0043267	negative regulation of potassium ion transport	1/27	24/13209	0.0479622	0.144031	0.0999117	ATF4	1
GO:0048246	macrophage chemotaxis	1/27	24/13209	0.0479622	0.144031	0.0999117	RPL13A	1
GO:0060669	embryonic placenta morphogenesis	1/27	24/13209	0.0479622	0.144031	0.0999117	ZFP36L1	1
GO:0009636	response to toxic substance	2/27	173/13209	0.0483324	0.144708	0.100382	NUPR1/ATF4	2
GO:0098739	import across plasma membrane	2/27	175/13209	0.0493372	0.146369	0.101534	SLC38A2/SLC3A2	2
GO:0002548	monocyte chemotaxis	1/27	25/13209	0.0499117	0.146369	0.101534	RPS19	1
GO:0045736	negative regulation of cyclin-dependent protein serine/threonine kinase activity	1/27	25/13209	0.0499117	0.146369	0.101534	CDKN1A	1
GO:0062098	regulation of programmed necrotic cell death	1/27	25/13209	0.0499117	0.146369	0.101534	NUPR1	1
GO:0070129	regulation of mitochondrial translation	1/27	25/13209	0.0499117	0.146369	0.101534	SHMT2	1
GO:1900151	regulation of nuclear-transcribed mRNA catabolic process, deadenylation-dependent decay	1/27	25/13209	0.0499117	0.146369	0.101534	ZFP36L1	1
GO:1904738	vascular associated smooth muscle cell migration	1/27	25/13209	0.0499117	0.146369	0.101534	DDIT3	1
GO:0006813	potassium ion transport	2/27	177/13209	0.0503497	0.147221	0.102125	ATF4/CD63	2
GO:0009612	response to mechanical stimulus	2/27	179/13209	0.0513698	0.149088	0.10342	SLC38A2/TNFRSF10A	2
GO:0061136	regulation of proteasomal protein catabolic process	2/27	179/13209	0.0513698	0.149088	0.10342	NUPR1/TRIB3	2
GO:0044342	type B pancreatic cell proliferation	1/27	26/13209	0.0518575	0.149088	0.10342	NUPR1	1
GO:1903203	regulation of oxidative stress-induced neuron death	1/27	26/13209	0.0518575	0.149088	0.10342	ATF4	1
GO:1904030	negative regulation of cyclin-dependent protein kinase activity	1/27	26/13209	0.0518575	0.149088	0.10342	CDKN1A	1
GO:0032869	cellular response to insulin stimulus	2/27	180/13209	0.0518827	0.149088	0.10342	TRIB3/ZFP36L1	2
GO:0009060	aerobic respiration	2/27	182/13209	0.0529141	0.151616	0.105174	NUPR1/SHMT2	2
GO:0045616	regulation of keratinocyte differentiation	1/27	27/13209	0.0537993	0.153275	0.106325	ZFP36L1	1
GO:0006469	negative regulation of protein kinase activity	2/27	184/13209	0.0539529	0.153275	0.106325	TRIB3/CDKN1A	2
GO:0043393	regulation of protein binding	2/27	184/13209	0.0539529	0.153275	0.106325	TRIB3/CDKN1A	2
GO:0001893	maternal placenta development	1/27	28/13209	0.0557374	0.154397	0.107103	STC2	1
GO:0016226	iron-sulfur cluster assembly	1/27	28/13209	0.0557374	0.154397	0.107103	HSPA9	1
GO:0031163	metallo-sulfur cluster assembly	1/27	28/13209	0.0557374	0.154397	0.107103	HSPA9	1
GO:0033280	response to vitamin D	1/27	28/13209	0.0557374	0.154397	0.107103	STC2	1
GO:0043330	response to exogenous dsRNA	1/27	28/13209	0.0557374	0.154397	0.107103	SLC3A2	1
GO:0045922	negative regulation of fatty acid metabolic process	1/27	28/13209	0.0557374	0.154397	0.107103	TRIB3	1
GO:0060416	response to growth hormone	1/27	28/13209	0.0557374	0.154397	0.107103	GDF15	1
GO:1901798	positive regulation of signal transduction by p53 class mediator	1/27	28/13209	0.0557374	0.154397	0.107103	RPL26	1
GO:2000765	regulation of cytoplasmic translation	1/27	28/13209	0.0557374	0.154397	0.107103	RPL13A	1
GO:0051347	positive regulation of transferase activity	3/27	431/13209	0.0565615	0.156247	0.108386	TRIB3/CDKN1A/TNFRSF10A	3
GO:0045732	positive regulation of protein catabolic process	2/27	190/13209	0.0571132	0.156292	0.108417	NUPR1/TRIB3	2
GO:0060326	cell chemotaxis	2/27	190/13209	0.0571132	0.156292	0.108417	RPL13A/RPS19	2
GO:0030224	monocyte differentiation	1/27	29/13209	0.0576716	0.156292	0.108417	ZFP36L1	1
GO:0032350	regulation of hormone metabolic process	1/27	29/13209	0.0576716	0.156292	0.108417	STC2	1
GO:0036475	neuron death in response to oxidative stress	1/27	29/13209	0.0576716	0.156292	0.108417	ATF4	1
GO:1902235	regulation of endoplasmic reticulum stress-induced intrinsic apoptotic signaling pathway	1/27	29/13209	0.0576716	0.156292	0.108417	DDIT3	1
GO:1902253	regulation of intrinsic apoptotic signaling pathway by p53 class mediator	1/27	29/13209	0.0576716	0.156292	0.108417	RPL26	1
GO:0001818	negative regulation of cytokine production	2/27	194/13209	0.0592559	0.158096	0.109668	DDIT3/SARS1	2
GO:0046651	lymphocyte proliferation	2/27	194/13209	0.0592559	0.158096	0.109668	CDKN1A/RPS6	2
GO:0010665	regulation of cardiac muscle cell apoptotic process	1/27	30/13209	0.059602	0.158096	0.109668	NUPR1	1
GO:0042304	regulation of fatty acid biosynthetic process	1/27	30/13209	0.059602	0.158096	0.109668	TRIB3	1
GO:0042558	pteridine-containing compound metabolic process	1/27	30/13209	0.059602	0.158096	0.109668	SHMT2	1
GO:0051085	chaperone cofactor-dependent protein refolding	1/27	30/13209	0.059602	0.158096	0.109668	HSPA9	1
GO:0061844	antimicrobial humoral immune response mediated by antimicrobial peptide	1/27	30/13209	0.059602	0.158096	0.109668	RPS19	1
GO:0062125	regulation of mitochondrial gene expression	1/27	30/13209	0.059602	0.158096	0.109668	SHMT2	1
GO:0043269	regulation of monoatomic ion transport	3/27	446/13209	0.0614427	0.161493	0.112025	ATF4/STC2/CD63	3
GO:0009112	nucleobase metabolic process	1/27	31/13209	0.0615287	0.161493	0.112025	SHMT2	1
GO:0060218	hematopoietic stem cell differentiation	1/27	31/13209	0.0615287	0.161493	0.112025	HSPA9	1
GO:0070306	lens fiber cell differentiation	1/27	31/13209	0.0615287	0.161493	0.112025	ATF4	1
GO:0042113	B cell activation	2/27	199/13209	0.0619736	0.161866	0.112284	CDKN1A/ZFP36L1	2
GO:0032943	mononuclear cell proliferation	2/27	200/13209	0.0625223	0.161866	0.112284	CDKN1A/RPS6	2
GO:0009069	serine family amino acid metabolic process	1/27	32/13209	0.0634515	0.161866	0.112284	SHMT2	1
GO:0009948	anterior/posterior axis specification	1/27	32/13209	0.0634515	0.161866	0.112284	DDIT3	1
GO:0010662	regulation of striated muscle cell apoptotic process	1/27	32/13209	0.0634515	0.161866	0.112284	NUPR1	1
GO:0030890	positive regulation of B cell proliferation	1/27	32/13209	0.0634515	0.161866	0.112284	CDKN1A	1
GO:0048821	erythrocyte development	1/27	32/13209	0.0634515	0.161866	0.112284	RPS6	1
GO:0050931	pigment cell differentiation	1/27	32/13209	0.0634515	0.161866	0.112284	CD63	1
GO:0051443	positive regulation of ubiquitin-protein transferase activity	1/27	32/13209	0.0634515	0.161866	0.112284	TRIB3	1
GO:0051955	regulation of amino acid transport	1/27	32/13209	0.0634515	0.161866	0.112284	SLC38A2	1
GO:2000279	negative regulation of DNA biosynthetic process	1/27	32/13209	0.0634515	0.161866	0.112284	CDKN1A	1
GO:0009611	response to wounding	3/27	453/13209	0.0637876	0.16231	0.112592	CDKN1A/ZFP36L1/DDIT3	3
GO:0033673	negative regulation of kinase activity	2/27	203/13209	0.0641785	0.16289	0.112994	TRIB3/CDKN1A	2
GO:0010659	cardiac muscle cell apoptotic process	1/27	33/13209	0.0653705	0.164247	0.113936	NUPR1	1
GO:0010837	regulation of keratinocyte proliferation	1/27	33/13209	0.0653705	0.164247	0.113936	ZFP36L1	1
GO:0045943	positive regulation of transcription by RNA polymerase I	1/27	33/13209	0.0653705	0.164247	0.113936	ATF4	1
GO:1905898	positive regulation of response to endoplasmic reticulum stress	1/27	33/13209	0.0653705	0.164247	0.113936	DDIT3	1
GO:0044283	small molecule biosynthetic process	3/27	462/13209	0.0668643	0.166962	0.115819	TRIB3/SHMT2/ATF4	3
GO:0010677	negative regulation of cellular carbohydrate metabolic process	1/27	34/13209	0.0672857	0.166962	0.115819	NUPR1	1
GO:0016242	negative regulation of macroautophagy	1/27	34/13209	0.0672857	0.166962	0.115819	NUPR1	1
GO:0043029	T cell homeostasis	1/27	34/13209	0.0672857	0.166962	0.115819	RPS6	1
GO:0050829	defense response to Gram-negative bacterium	1/27	34/13209	0.0672857	0.166962	0.115819	RPS19	1
GO:0006814	sodium ion transport	2/27	210/13209	0.0681011	0.167238	0.11601	SLC38A2/SLC3A2	2
GO:0009896	positive regulation of catabolic process	3/27	468/13209	0.0689537	0.167238	0.11601	NUPR1/TRIB3/ZFP36L1	3
GO:0010658	striated muscle cell apoptotic process	1/27	35/13209	0.0691971	0.167238	0.11601	NUPR1	1
GO:0043331	response to dsRNA	1/27	35/13209	0.0691971	0.167238	0.11601	SLC3A2	1
GO:0043516	regulation of DNA damage response, signal transduction by p53 class mediator	1/27	35/13209	0.0691971	0.167238	0.11601	RPL26	1
GO:0051084	'de novo' post-translational protein folding	1/27	35/13209	0.0691971	0.167238	0.11601	HSPA9	1
GO:0070536	protein K63-linked deubiquitination	1/27	35/13209	0.0691971	0.167238	0.11601	SHMT2	1
GO:1901532	regulation of hematopoietic progenitor cell differentiation	1/27	35/13209	0.0691971	0.167238	0.11601	HSPA9	1
GO:1902229	regulation of intrinsic apoptotic signaling pathway in response to DNA damage	1/27	35/13209	0.0691971	0.167238	0.11601	RPL26	1
GO:1905517	macrophage migration	1/27	35/13209	0.0691971	0.167238	0.11601	RPL13A	1
GO:1903050	regulation of proteolysis involved in protein catabolic process	2/27	212/13209	0.0692365	0.167238	0.11601	NUPR1/TRIB3	2
GO:0010498	proteasomal protein catabolic process	3/27	474/13209	0.0710733	0.169297	0.117439	NUPR1/TRIB3/DDIT3	3
GO:0010656	negative regulation of muscle cell apoptotic process	1/27	36/13209	0.0711048	0.169297	0.117439	NUPR1	1
GO:0010862	positive regulation of pathway-restricted SMAD protein phosphorylation	1/27	36/13209	0.0711048	0.169297	0.117439	GDF15	1
GO:0033120	positive regulation of RNA splicing	1/27	36/13209	0.0711048	0.169297	0.117439	SLC38A2	1
GO:0038084	vascular endothelial growth factor signaling pathway	1/27	36/13209	0.0711048	0.169297	0.117439	CD63	1
GO:0051898	negative regulation of protein kinase B signaling	1/27	36/13209	0.0711048	0.169297	0.117439	DDIT3	1
GO:0002183	cytoplasmic translational initiation	1/27	37/13209	0.0730087	0.172597	0.119728	RPL13A	1
GO:0010939	regulation of necrotic cell death	1/27	37/13209	0.0730087	0.172597	0.119728	NUPR1	1
GO:0045454	cell redox homeostasis	1/27	37/13209	0.0730087	0.172597	0.119728	DDIT3	1
GO:0098657	import into cell	2/27	219/13209	0.0732602	0.172783	0.119857	SLC38A2/SLC3A2	2
GO:0000462	maturation of SSU-rRNA from tricistronic rRNA transcript (SSU-rRNA, 5.8S rRNA, LSU-rRNA)	1/27	38/13209	0.0749089	0.175662	0.121854	RPS19	1
GO:0043616	keratinocyte proliferation	1/27	38/13209	0.0749089	0.175662	0.121854	ZFP36L1	1
GO:0030217	T cell differentiation	2/27	222/13209	0.0750078	0.175662	0.121854	ZFP36L1/RPS6	2
GO:0032868	response to insulin	2/27	223/13209	0.0755934	0.17662	0.122519	TRIB3/ZFP36L1	2
GO:0045333	cellular respiration	2/27	225/13209	0.0767691	0.176971	0.122762	NUPR1/SHMT2	2
GO:0002763	positive regulation of myeloid leukocyte differentiation	1/27	39/13209	0.0768053	0.176971	0.122762	ZFP36L1	1
GO:0006458	'de novo' protein folding	1/27	39/13209	0.0768053	0.176971	0.122762	HSPA9	1
GO:0007520	myoblast fusion	1/27	39/13209	0.0768053	0.176971	0.122762	GDF15	1
GO:0007566	embryo implantation	1/27	39/13209	0.0768053	0.176971	0.122762	STC2	1
GO:0060711	labyrinthine layer development	1/27	39/13209	0.0768053	0.176971	0.122762	ZFP36L1	1
GO:0070661	leukocyte proliferation	2/27	226/13209	0.0773592	0.177837	0.123363	CDKN1A/RPS6	2
GO:0071560	cellular response to transforming growth factor beta stimulus	2/27	228/13209	0.0785438	0.17805	0.12351	GDF15/ZFP36L1	2
GO:0006418	tRNA aminoacylation for protein translation	1/27	40/13209	0.0786979	0.17805	0.12351	SARS1	1
GO:0007007	inner mitochondrial membrane organization	1/27	40/13209	0.0786979	0.17805	0.12351	HSPA9	1
GO:0045604	regulation of epidermal cell differentiation	1/27	40/13209	0.0786979	0.17805	0.12351	ZFP36L1	1
GO:0045912	negative regulation of carbohydrate metabolic process	1/27	40/13209	0.0786979	0.17805	0.12351	NUPR1	1
GO:0072337	modified amino acid transport	1/27	40/13209	0.0786979	0.17805	0.12351	SLC38A2	1
GO:0097300	programmed necrotic cell death	1/27	40/13209	0.0786979	0.17805	0.12351	NUPR1	1
GO:0032870	cellular response to hormone stimulus	3/27	497/13209	0.0794738	0.179399	0.124446	GDF15/TRIB3/ZFP36L1	3
GO:1903202	negative regulation of oxidative stress-induced cell death	1/27	41/13209	0.0805868	0.181502	0.125905	ATF4	1
GO:0071559	response to transforming growth factor beta	2/27	234/13209	0.0821326	0.182057	0.12629	GDF15/ZFP36L1	2
GO:0006110	regulation of glycolytic process	1/27	42/13209	0.082472	0.182057	0.12629	NUPR1	1
GO:0009066	aspartate family amino acid metabolic process	1/27	42/13209	0.082472	0.182057	0.12629	ATF4	1
GO:0032757	positive regulation of interleukin-8 production	1/27	42/13209	0.082472	0.182057	0.12629	DDIT3	1
GO:0070231	T cell apoptotic process	1/27	42/13209	0.082472	0.182057	0.12629	RPS6	1
GO:0071320	cellular response to cAMP	1/27	42/13209	0.082472	0.182057	0.12629	ZFP36L1	1
GO:0071364	cellular response to epidermal growth factor stimulus	1/27	42/13209	0.082472	0.182057	0.12629	ZFP36L1	1
GO:0071470	cellular response to osmotic stress	1/27	42/13209	0.082472	0.182057	0.12629	ZFP36L1	1
GO:1904036	negative regulation of epithelial cell apoptotic process	1/27	42/13209	0.082472	0.182057	0.12629	NUPR1	1
GO:0043038	amino acid activation	1/27	43/13209	0.0843535	0.182693	0.126731	SARS1	1
GO:0043039	tRNA aminoacylation	1/27	43/13209	0.0843535	0.182693	0.126731	SARS1	1
GO:0048066	developmental pigmentation	1/27	43/13209	0.0843535	0.182693	0.126731	CD63	1
GO:0048260	positive regulation of receptor-mediated endocytosis	1/27	43/13209	0.0843535	0.182693	0.126731	CD63	1
GO:0060425	lung morphogenesis	1/27	43/13209	0.0843535	0.182693	0.126731	RPL13A	1
GO:0051348	negative regulation of transferase activity	2/27	240/13209	0.0857723	0.182693	0.126731	TRIB3/CDKN1A	2
GO:0006356	regulation of transcription by RNA polymerase I	1/27	44/13209	0.0862312	0.182693	0.126731	ATF4	1
GO:0015695	organic cation transport	1/27	44/13209	0.0862312	0.182693	0.126731	SLC38A2	1
GO:0019730	antimicrobial humoral response	1/27	44/13209	0.0862312	0.182693	0.126731	RPS19	1
GO:0030888	regulation of B cell proliferation	1/27	44/13209	0.0862312	0.182693	0.126731	CDKN1A	1
GO:0038066	p38MAPK cascade	1/27	44/13209	0.0862312	0.182693	0.126731	ZFP36L1	1
GO:0042149	cellular response to glucose starvation	1/27	44/13209	0.0862312	0.182693	0.126731	ATF4	1
GO:0042789	mRNA transcription by RNA polymerase II	1/27	44/13209	0.0862312	0.182693	0.126731	ATF4	1
GO:0043392	negative regulation of DNA binding	1/27	44/13209	0.0862312	0.182693	0.126731	DDIT3	1
GO:0048662	negative regulation of smooth muscle cell proliferation	1/27	44/13209	0.0862312	0.182693	0.126731	CDKN1A	1
GO:0070169	positive regulation of biomineral tissue development	1/27	44/13209	0.0862312	0.182693	0.126731	ATF4	1
GO:0071385	cellular response to glucocorticoid stimulus	1/27	44/13209	0.0862312	0.182693	0.126731	ZFP36L1	1
GO:1902116	negative regulation of organelle assembly	1/27	44/13209	0.0862312	0.182693	0.126731	NUPR1	1
GO:2000785	regulation of autophagosome assembly	1/27	44/13209	0.0862312	0.182693	0.126731	NUPR1	1
GO:0048146	positive regulation of fibroblast proliferation	1/27	45/13209	0.0881053	0.184707	0.128128	CDKN1A	1
GO:0060135	maternal process involved in female pregnancy	1/27	45/13209	0.0881053	0.184707	0.128128	STC2	1
GO:0070849	response to epidermal growth factor	1/27	45/13209	0.0881053	0.184707	0.128128	ZFP36L1	1
GO:0150076	neuroinflammatory response	1/27	45/13209	0.0881053	0.184707	0.128128	NUPR1	1
GO:2000677	regulation of transcription regulatory region DNA binding	1/27	45/13209	0.0881053	0.184707	0.128128	DDIT3	1
GO:0050727	regulation of inflammatory response	2/27	246/13209	0.0894615	0.187158	0.129829	NUPR1/RPS19	2
GO:0045682	regulation of epidermis development	1/27	46/13209	0.0899756	0.187669	0.130183	ZFP36L1	1
GO:0001666	response to hypoxia	2/27	247/13209	0.0900811	0.187669	0.130183	ZFP36L1/STC2	2
GO:0000768	syncytium formation by plasma membrane fusion	1/27	47/13209	0.0918423	0.190368	0.132055	GDF15	1
GO:0140253	cell-cell fusion	1/27	47/13209	0.0918423	0.190368	0.132055	GDF15	1
GO:0050900	leukocyte migration	2/27	250/13209	0.0919476	0.190368	0.132055	RPL13A/RPS19	2
GO:0021700	developmental maturation	2/27	251/13209	0.0925724	0.191265	0.132678	DDIT3/CD63	2
GO:0009299	mRNA transcription	1/27	48/13209	0.0937052	0.191873	0.133099	ATF4	1
GO:0042446	hormone biosynthetic process	1/27	48/13209	0.0937052	0.191873	0.133099	STC2	1
GO:0051055	negative regulation of lipid biosynthetic process	1/27	48/13209	0.0937052	0.191873	0.133099	TRIB3	1
GO:0060393	regulation of pathway-restricted SMAD protein phosphorylation	1/27	48/13209	0.0937052	0.191873	0.133099	GDF15	1
GO:0046394	carboxylic acid biosynthetic process	2/27	253/13209	0.0938258	0.191873	0.133099	TRIB3/SHMT2	2
GO:0016053	organic acid biosynthetic process	2/27	255/13209	0.0950843	0.193843	0.134466	TRIB3/SHMT2	2
GO:0044088	regulation of vacuole organization	1/27	49/13209	0.0955645	0.193843	0.134466	NUPR1	1
GO:0051289	protein homotetramerization	1/27	49/13209	0.0955645	0.193843	0.134466	SHMT2	1
GO:0072348	sulfur compound transport	1/27	49/13209	0.0955645	0.193843	0.134466	SLC3A2	1
GO:0006767	water-soluble vitamin metabolic process	1/27	50/13209	0.0974201	0.196808	0.136523	SHMT2	1
GO:0043470	regulation of carbohydrate catabolic process	1/27	50/13209	0.0974201	0.196808	0.136523	NUPR1	1
GO:0062012	regulation of small molecule metabolic process	2/27	260/13209	0.0982525	0.19809	0.137412	NUPR1/TRIB3	2
GO:0015800	acidic amino acid transport	1/27	51/13209	0.099272	0.198942	0.138003	SLC38A2	1
GO:0060389	pathway-restricted SMAD protein phosphorylation	1/27	51/13209	0.099272	0.198942	0.138003	GDF15	1
GO:2000379	positive regulation of reactive oxygen species metabolic process	1/27	51/13209	0.099272	0.198942	0.138003	CDKN1A	1
GO:0014823	response to activity	1/27	52/13209	0.10112	0.202241	0.140291	SLC38A2	1
GO:0046942	carboxylic acid transport	2/27	265/13209	0.101451	0.202497	0.140469	SLC38A2/SLC3A2	2
GO:0015849	organic acid transport	2/27	266/13209	0.102095	0.203376	0.141078	SLC38A2/SLC3A2	2
GO:0002260	lymphocyte homeostasis	1/27	53/13209	0.102965	0.203891	0.141436	RPS6	1
GO:0035914	skeletal muscle cell differentiation	1/27	53/13209	0.102965	0.203891	0.141436	NUPR1	1
GO:0071384	cellular response to corticosteroid stimulus	1/27	53/13209	0.102965	0.203891	0.141436	ZFP36L1	1
GO:0002090	regulation of receptor internalization	1/27	54/13209	0.104806	0.204699	0.141997	CD63	1
GO:0006611	protein export from nucleus	1/27	54/13209	0.104806	0.204699	0.141997	HSPA9	1
GO:0030490	maturation of SSU-rRNA	1/27	54/13209	0.104806	0.204699	0.141997	RPS19	1
GO:0031124	mRNA 3'-end processing	1/27	54/13209	0.104806	0.204699	0.141997	ZFP36L1	1
GO:0035924	cellular response to vascular endothelial growth factor stimulus	1/27	54/13209	0.104806	0.204699	0.141997	CD63	1
GO:0070265	necrotic cell death	1/27	54/13209	0.104806	0.204699	0.141997	NUPR1	1
GO:1904705	regulation of vascular associated smooth muscle cell proliferation	1/27	54/13209	0.104806	0.204699	0.141997	CDKN1A	1
GO:0006414	translational elongation	1/27	55/13209	0.106643	0.207882	0.144204	SARS1	1
GO:0032890	regulation of organic acid transport	1/27	56/13209	0.108477	0.20982	0.145549	SLC38A2	1
GO:0042100	B cell proliferation	1/27	56/13209	0.108477	0.20982	0.145549	CDKN1A	1
GO:0051438	regulation of ubiquitin-protein transferase activity	1/27	56/13209	0.108477	0.20982	0.145549	TRIB3	1
GO:1903351	cellular response to dopamine	1/27	56/13209	0.108477	0.20982	0.145549	ATF4	1
GO:0010827	regulation of glucose transmembrane transport	1/27	57/13209	0.110307	0.212538	0.147434	TRIB3	1
GO:1903350	response to dopamine	1/27	57/13209	0.110307	0.212538	0.147434	ATF4	1
GO:0045787	positive regulation of cell cycle	2/27	280/13209	0.111222	0.213889	0.148371	NUPR1/EIF4EBP1	2
GO:0002526	acute inflammatory response	1/27	58/13209	0.112134	0.213995	0.148445	NUPR1	1
GO:0032637	interleukin-8 production	1/27	58/13209	0.112134	0.213995	0.148445	DDIT3	1
GO:0032677	regulation of interleukin-8 production	1/27	58/13209	0.112134	0.213995	0.148445	DDIT3	1
GO:0042246	tissue regeneration	1/27	58/13209	0.112134	0.213995	0.148445	CDKN1A	1
GO:0007631	feeding behavior	1/27	59/13209	0.113956	0.215419	0.149432	GDF15	1
GO:0045600	positive regulation of fat cell differentiation	1/27	59/13209	0.113956	0.215419	0.149432	ZFP36L1	1
GO:0070227	lymphocyte apoptotic process	1/27	59/13209	0.113956	0.215419	0.149432	RPS6	1
GO:1901607	alpha-amino acid biosynthetic process	1/27	59/13209	0.113956	0.215419	0.149432	SHMT2	1
GO:1903201	regulation of oxidative stress-induced cell death	1/27	59/13209	0.113956	0.215419	0.149432	ATF4	1
GO:0002532	production of molecular mediator involved in inflammatory response	1/27	60/13209	0.115776	0.217623	0.150962	RPS19	1
GO:0034340	response to type I interferon	1/27	60/13209	0.115776	0.217623	0.150962	SHMT2	1
GO:0072091	regulation of stem cell proliferation	1/27	60/13209	0.115776	0.217623	0.150962	ZFP36L1	1
GO:0045860	positive regulation of protein kinase activity	2/27	289/13209	0.117203	0.219387	0.152185	CDKN1A/TNFRSF10A	2
GO:0050678	regulation of epithelial cell proliferation	2/27	289/13209	0.117203	0.219387	0.152185	NUPR1/ZFP36L1	2
GO:0002088	lens development in camera-type eye	1/27	61/13209	0.117591	0.219387	0.152185	ATF4	1
GO:0006360	transcription by RNA polymerase I	1/27	61/13209	0.117591	0.219387	0.152185	ATF4	1
GO:0001933	negative regulation of protein phosphorylation	2/27	292/13209	0.119216	0.221528	0.15367	TRIB3/CDKN1A	2
GO:0033059	cellular pigmentation	1/27	62/13209	0.119403	0.221528	0.15367	CD63	1
GO:0045824	negative regulation of innate immune response	1/27	62/13209	0.119403	0.221528	0.15367	RPS19	1
GO:0031349	positive regulation of defense response	2/27	293/13209	0.119888	0.222016	0.154009	NUPR1/RPS19	2
GO:0050871	positive regulation of B cell activation	1/27	63/13209	0.121212	0.223638	0.155134	CDKN1A	1
GO:1903578	regulation of ATP metabolic process	1/27	63/13209	0.121212	0.223638	0.155134	NUPR1	1
GO:0006913	nucleocytoplasmic transport	2/27	297/13209	0.12259	0.224894	0.156005	CDKN1A/HSPA9	2
GO:0051169	nuclear transport	2/27	297/13209	0.12259	0.224894	0.156005	CDKN1A/HSPA9	2
GO:0009798	axis specification	1/27	64/13209	0.123017	0.224894	0.156005	DDIT3	1
GO:0060395	SMAD protein signal transduction	1/27	64/13209	0.123017	0.224894	0.156005	GDF15	1
GO:0061077	chaperone-mediated protein folding	1/27	64/13209	0.123017	0.224894	0.156005	HSPA9	1
GO:0006094	gluconeogenesis	1/27	65/13209	0.124818	0.224895	0.156006	ATF4	1
GO:0007492	endoderm development	1/27	65/13209	0.124818	0.224895	0.156006	ZFP36L1	1
GO:0032609	type II interferon production	1/27	65/13209	0.124818	0.224895	0.156006	DDIT3	1
GO:0032649	regulation of type II interferon production	1/27	65/13209	0.124818	0.224895	0.156006	DDIT3	1
GO:0033273	response to vitamin	1/27	65/13209	0.124818	0.224895	0.156006	STC2	1
GO:0015980	energy derivation by oxidation of organic compounds	2/27	301/13209	0.125306	0.224895	0.156006	NUPR1/SHMT2	2
GO:0030098	lymphocyte differentiation	2/27	302/13209	0.125988	0.224895	0.156006	ZFP36L1/RPS6	2
GO:0000288	nuclear-transcribed mRNA catabolic process, deadenylation-dependent decay	1/27	66/13209	0.126616	0.224895	0.156006	ZFP36L1	1
GO:0006919	activation of cysteine-type endopeptidase activity involved in apoptotic process	1/27	66/13209	0.126616	0.224895	0.156006	RPS27L	1
GO:0008652	amino acid biosynthetic process	1/27	66/13209	0.126616	0.224895	0.156006	SHMT2	1
GO:0009953	dorsal/ventral pattern formation	1/27	66/13209	0.126616	0.224895	0.156006	DDIT3	1
GO:0019217	regulation of fatty acid metabolic process	1/27	66/13209	0.126616	0.224895	0.156006	TRIB3	1
GO:0032922	circadian regulation of gene expression	1/27	66/13209	0.126616	0.224895	0.156006	ATF4	1
GO:0042273	ribosomal large subunit biogenesis	1/27	66/13209	0.126616	0.224895	0.156006	RPL26	1
GO:0061515	myeloid cell development	1/27	66/13209	0.126616	0.224895	0.156006	RPS6	1
GO:2000736	regulation of stem cell differentiation	1/27	66/13209	0.126616	0.224895	0.156006	HSPA9	1
GO:0051952	regulation of amine transport	1/27	67/13209	0.12841	0.227274	0.157657	SLC38A2	1
GO:0051966	regulation of synaptic transmission, glutamatergic	1/27	67/13209	0.12841	0.227274	0.157657	SLC38A2	1
GO:0001570	vasculogenesis	1/27	68/13209	0.130201	0.229227	0.159011	ZFP36L1	1
GO:0019319	hexose biosynthetic process	1/27	68/13209	0.130201	0.229227	0.159011	ATF4	1
GO:1901379	regulation of potassium ion transmembrane transport	1/27	68/13209	0.130201	0.229227	0.159011	CD63	1
GO:1903706	regulation of hemopoiesis	2/27	309/13209	0.130785	0.22985	0.159443	ZFP36L1/HSPA9	2
GO:0002286	T cell activation involved in immune response	1/27	69/13209	0.131988	0.230748	0.160066	RPS6	1
GO:0071868	cellular response to monoamine stimulus	1/27	69/13209	0.131988	0.230748	0.160066	ATF4	1
GO:0071870	cellular response to catecholamine stimulus	1/27	69/13209	0.131988	0.230748	0.160066	ATF4	1
GO:0014909	smooth muscle cell migration	1/27	70/13209	0.133771	0.233051	0.161664	DDIT3	1
GO:1900407	regulation of cellular response to oxidative stress	1/27	70/13209	0.133771	0.233051	0.161664	ATF4	1
GO:0046928	regulation of neurotransmitter secretion	1/27	71/13209	0.135552	0.235742	0.16353	SLC38A2	1
GO:0006970	response to osmotic stress	1/27	72/13209	0.137328	0.236365	0.163963	ZFP36L1	1
GO:0015837	amine transport	1/27	72/13209	0.137328	0.236365	0.163963	SLC38A2	1
GO:0048477	oogenesis	1/27	72/13209	0.137328	0.236365	0.163963	RPS6	1
GO:0051591	response to cAMP	1/27	72/13209	0.137328	0.236365	0.163963	ZFP36L1	1
GO:0071867	response to monoamine	1/27	72/13209	0.137328	0.236365	0.163963	ATF4	1
GO:0071869	response to catecholamine	1/27	72/13209	0.137328	0.236365	0.163963	ATF4	1
GO:0008625	extrinsic apoptotic signaling pathway via death domain receptors	1/27	73/13209	0.139101	0.238595	0.16551	TNFRSF10A	1
GO:1901606	alpha-amino acid catabolic process	1/27	73/13209	0.139101	0.238595	0.16551	SHMT2	1
GO:0001892	embryonic placenta development	1/27	74/13209	0.140871	0.240804	0.167042	ZFP36L1	1
GO:0071346	cellular response to type II interferon	1/27	74/13209	0.140871	0.240804	0.167042	RPL13A	1
GO:0006096	glycolytic process	1/27	75/13209	0.142637	0.242579	0.168273	NUPR1	1
GO:0032088	negative regulation of NF-kappaB transcription factor activity	1/27	75/13209	0.142637	0.242579	0.168273	DDIT3	1
GO:0070167	regulation of biomineral tissue development	1/27	75/13209	0.142637	0.242579	0.168273	ATF4	1
GO:0006757	ATP generation from ADP	1/27	76/13209	0.144399	0.244055	0.169297	NUPR1	1
GO:0045639	positive regulation of myeloid cell differentiation	1/27	76/13209	0.144399	0.244055	0.169297	ZFP36L1	1
GO:0046364	monosaccharide biosynthetic process	1/27	76/13209	0.144399	0.244055	0.169297	ATF4	1
GO:0015711	organic anion transport	2/27	329/13209	0.144724	0.244055	0.169297	SLC38A2/SLC3A2	2
GO:0042176	regulation of protein catabolic process	2/27	329/13209	0.144724	0.244055	0.169297	NUPR1/TRIB3	2
GO:0036473	cell death in response to oxidative stress	1/27	77/13209	0.146158	0.245644	0.170399	ATF4	1
GO:0051262	protein tetramerization	1/27	77/13209	0.146158	0.245644	0.170399	SHMT2	1
GO:0001819	positive regulation of cytokine production	2/27	332/13209	0.146843	0.245704	0.170441	DDIT3/ATF4	2
GO:0001776	leukocyte homeostasis	1/27	78/13209	0.147914	0.245704	0.170441	RPS6	1
GO:0006140	regulation of nucleotide metabolic process	1/27	78/13209	0.147914	0.245704	0.170441	NUPR1	1
GO:0006835	dicarboxylic acid transport	1/27	78/13209	0.147914	0.245704	0.170441	SLC38A2	1
GO:0008585	female gonad development	1/27	78/13209	0.147914	0.245704	0.170441	NUPR1	1
GO:0043648	dicarboxylic acid metabolic process	1/27	78/13209	0.147914	0.245704	0.170441	SHMT2	1
GO:1900542	regulation of purine nucleotide metabolic process	1/27	78/13209	0.147914	0.245704	0.170441	NUPR1	1
GO:0002683	negative regulation of immune system process	2/27	335/13209	0.148969	0.247047	0.171372	RPS19/HSPA9	2
GO:1902882	regulation of response to oxidative stress	1/27	79/13209	0.149666	0.247381	0.171605	ATF4	1
GO:1903707	negative regulation of hemopoiesis	1/27	79/13209	0.149666	0.247381	0.171605	HSPA9	1
GO:0002698	negative regulation of immune effector process	1/27	80/13209	0.151414	0.249037	0.172753	RPS19	1
GO:0010507	negative regulation of autophagy	1/27	80/13209	0.151414	0.249037	0.172753	NUPR1	1
GO:0045833	negative regulation of lipid metabolic process	1/27	80/13209	0.151414	0.249037	0.172753	TRIB3	1
GO:0006766	vitamin metabolic process	1/27	81/13209	0.153159	0.249985	0.17341	SHMT2	1
GO:0010232	vascular transport	1/27	81/13209	0.153159	0.249985	0.17341	SLC38A2	1
GO:0044344	cellular response to fibroblast growth factor stimulus	1/27	81/13209	0.153159	0.249985	0.17341	ZFP36L1	1
GO:0150104	transport across blood-brain barrier	1/27	81/13209	0.153159	0.249985	0.17341	SLC38A2	1
GO:1903131	mononuclear cell differentiation	2/27	341/13209	0.153241	0.249985	0.17341	ZFP36L1/RPS6	2
GO:0014812	muscle cell migration	1/27	82/13209	0.154901	0.250649	0.173871	DDIT3	1
GO:0016525	negative regulation of angiogenesis	1/27	82/13209	0.154901	0.250649	0.173871	SARS1	1
GO:0045807	positive regulation of endocytosis	1/27	82/13209	0.154901	0.250649	0.173871	CD63	1
GO:0046545	development of primary female sexual characteristics	1/27	82/13209	0.154901	0.250649	0.173871	NUPR1	1
GO:0051897	positive regulation of protein kinase B signaling	1/27	82/13209	0.154901	0.250649	0.173871	GDF15	1
GO:0050673	epithelial cell proliferation	2/27	344/13209	0.155386	0.251027	0.174134	NUPR1/ZFP36L1	2
GO:0033674	positive regulation of kinase activity	2/27	345/13209	0.156102	0.251717	0.174612	CDKN1A/TNFRSF10A	2
GO:0032091	negative regulation of protein binding	1/27	83/13209	0.156639	0.251717	0.174612	CDKN1A	1
GO:2000181	negative regulation of blood vessel morphogenesis	1/27	83/13209	0.156639	0.251717	0.174612	SARS1	1
GO:0048568	embryonic organ development	2/27	346/13209	0.15682	0.251717	0.174612	ZFP36L1/ATF4	2
GO:0032092	positive regulation of protein binding	1/27	84/13209	0.158374	0.25259	0.175218	TRIB3	1
GO:0046031	ADP metabolic process	1/27	84/13209	0.158374	0.25259	0.175218	NUPR1	1
GO:0051588	regulation of neurotransmitter transport	1/27	84/13209	0.158374	0.25259	0.175218	SLC38A2	1
GO:1901343	negative regulation of vasculature development	1/27	84/13209	0.158374	0.25259	0.175218	SARS1	1
GO:0060840	artery development	1/27	85/13209	0.160105	0.254945	0.176851	DDIT3	1
GO:0071774	response to fibroblast growth factor	1/27	86/13209	0.161833	0.256878	0.178192	ZFP36L1	1
GO:0090398	cellular senescence	1/27	86/13209	0.161833	0.256878	0.178192	CDKN1A	1
GO:0140694	non-membrane-bounded organelle assembly	2/27	354/13209	0.162581	0.257657	0.178732	RPS27L/RPS19	2
GO:1904659	glucose transmembrane transport	1/27	87/13209	0.163558	0.258794	0.179521	TRIB3	1
GO:0051249	regulation of lymphocyte activation	2/27	356/13209	0.164028	0.259128	0.179753	CDKN1A/ZFP36L1	2
GO:0032147	activation of protein kinase activity	1/27	88/13209	0.165279	0.260282	0.180553	TNFRSF10A	1
GO:0072089	stem cell proliferation	1/27	88/13209	0.165279	0.260282	0.180553	ZFP36L1	1
GO:0051090	regulation of DNA-binding transcription factor activity	2/27	359/13209	0.166203	0.260932	0.181005	NUPR1/DDIT3	2
GO:0002761	regulation of myeloid leukocyte differentiation	1/27	89/13209	0.166997	0.260932	0.181005	ZFP36L1	1
GO:0030216	keratinocyte differentiation	1/27	89/13209	0.166997	0.260932	0.181005	ZFP36L1	1
GO:0032436	positive regulation of proteasomal ubiquitin-dependent protein catabolic process	1/27	89/13209	0.166997	0.260932	0.181005	TRIB3	1
GO:0071887	leukocyte apoptotic process	1/27	89/13209	0.166997	0.260932	0.181005	RPS6	1
GO:0008645	hexose transmembrane transport	1/27	90/13209	0.168711	0.262381	0.182009	TRIB3	1
GO:0009063	amino acid catabolic process	1/27	90/13209	0.168711	0.262381	0.182009	SHMT2	1
GO:0061157	mRNA destabilization	1/27	90/13209	0.168711	0.262381	0.182009	ZFP36L1	1
GO:0006165	nucleoside diphosphate phosphorylation	1/27	91/13209	0.170422	0.26463	0.18357	NUPR1	1
GO:0015749	monosaccharide transmembrane transport	1/27	92/13209	0.172129	0.266454	0.184835	TRIB3	1
GO:0048259	regulation of receptor-mediated endocytosis	1/27	92/13209	0.172129	0.266454	0.184835	CD63	1
GO:0034341	response to type II interferon	1/27	93/13209	0.173833	0.267848	0.185802	RPL13A	1
GO:0046939	nucleotide phosphorylation	1/27	93/13209	0.173833	0.267848	0.185802	NUPR1	1
GO:0050671	positive regulation of lymphocyte proliferation	1/27	93/13209	0.173833	0.267848	0.185802	CDKN1A	1
GO:0006979	response to oxidative stress	2/27	370/13209	0.174224	0.268037	0.185933	ATF4/STC2	2
GO:0006400	tRNA modification	1/27	94/13209	0.175534	0.268401	0.186185	SARS1	1
GO:0030282	bone mineralization	1/27	94/13209	0.175534	0.268401	0.186185	ATF4	1
GO:0050779	RNA destabilization	1/27	94/13209	0.175534	0.268401	0.186185	ZFP36L1	1
GO:0061014	positive regulation of mRNA catabolic process	1/27	94/13209	0.175534	0.268401	0.186185	ZFP36L1	1
GO:0007498	mesoderm development	1/27	95/13209	0.177231	0.269758	0.187127	ZFP36L1	1
GO:0009135	purine nucleoside diphosphate metabolic process	1/27	95/13209	0.177231	0.269758	0.187127	NUPR1	1
GO:0009179	purine ribonucleoside diphosphate metabolic process	1/27	95/13209	0.177231	0.269758	0.187127	NUPR1	1
GO:0010817	regulation of hormone levels	2/27	376/13209	0.178628	0.27028	0.187489	SLC3A2/STC2	2
GO:0032946	positive regulation of mononuclear cell proliferation	1/27	96/13209	0.178925	0.27028	0.187489	CDKN1A	1
GO:0043271	negative regulation of monoatomic ion transport	1/27	96/13209	0.178925	0.27028	0.187489	ATF4	1
GO:0046660	female sex differentiation	1/27	96/13209	0.178925	0.27028	0.187489	NUPR1	1
GO:0051209	release of sequestered calcium ion into cytosol	1/27	96/13209	0.178925	0.27028	0.187489	DDIT3	1
GO:0001906	cell killing	1/27	97/13209	0.180616	0.270788	0.187842	RPS19	1
GO:0006090	pyruvate metabolic process	1/27	97/13209	0.180616	0.270788	0.187842	NUPR1	1
GO:0007229	integrin-mediated signaling pathway	1/27	97/13209	0.180616	0.270788	0.187842	CD63	1
GO:0051283	negative regulation of sequestering of calcium ion	1/27	97/13209	0.180616	0.270788	0.187842	DDIT3	1
GO:0090100	positive regulation of transmembrane receptor protein serine/threonine kinase signaling pathway	1/27	97/13209	0.180616	0.270788	0.187842	GDF15	1
GO:0042110	T cell activation	2/27	380/13209	0.181575	0.271689	0.188466	ZFP36L1/RPS6	2
GO:0014902	myotube differentiation	1/27	98/13209	0.182303	0.271689	0.188466	GDF15	1
GO:0031123	RNA 3'-end processing	1/27	98/13209	0.182303	0.271689	0.188466	ZFP36L1	1
GO:0035249	synaptic transmission, glutamatergic	1/27	98/13209	0.182303	0.271689	0.188466	SLC38A2	1
GO:0031331	positive regulation of cellular catabolic process	2/27	383/13209	0.18379	0.272573	0.18908	TRIB3/ZFP36L1	2
GO:0034219	carbohydrate transmembrane transport	1/27	99/13209	0.183987	0.272573	0.18908	TRIB3	1
GO:0051282	regulation of sequestering of calcium ion	1/27	99/13209	0.183987	0.272573	0.18908	DDIT3	1
GO:1901796	regulation of signal transduction by p53 class mediator	1/27	99/13209	0.183987	0.272573	0.18908	RPL26	1
GO:0010565	regulation of cellular ketone metabolic process	1/27	100/13209	0.185668	0.274656	0.190525	TRIB3	1
GO:0002832	negative regulation of response to biotic stimulus	1/27	101/13209	0.187345	0.27632	0.191679	RPS19	1
GO:0071901	negative regulation of protein serine/threonine kinase activity	1/27	101/13209	0.187345	0.27632	0.191679	CDKN1A	1
GO:0030183	B cell differentiation	1/27	102/13209	0.189019	0.277561	0.192539	ZFP36L1	1
GO:0038061	NIK/NF-kappaB signaling	1/27	102/13209	0.189019	0.277561	0.192539	TNFRSF10A	1
GO:0043280	positive regulation of cysteine-type endopeptidase activity involved in apoptotic process	1/27	102/13209	0.189019	0.277561	0.192539	RPS27L	1
GO:0032103	positive regulation of response to external stimulus	2/27	392/13209	0.190461	0.277568	0.192545	NUPR1/RPS19	2
GO:0000045	autophagosome assembly	1/27	103/13209	0.190689	0.277568	0.192545	NUPR1	1
GO:0006575	cellular modified amino acid metabolic process	1/27	103/13209	0.190689	0.277568	0.192545	SHMT2	1
GO:0043473	pigmentation	1/27	103/13209	0.190689	0.277568	0.192545	CD63	1
GO:0046683	response to organophosphorus	1/27	103/13209	0.190689	0.277568	0.192545	ZFP36L1	1
GO:0051208	sequestering of calcium ion	1/27	103/13209	0.190689	0.277568	0.192545	DDIT3	1
GO:0006959	humoral immune response	1/27	105/13209	0.194021	0.281598	0.19534	RPS19	1
GO:0009185	ribonucleoside diphosphate metabolic process	1/27	105/13209	0.194021	0.281598	0.19534	NUPR1	1
GO:0051384	response to glucocorticoid	1/27	106/13209	0.195681	0.283186	0.196441	ZFP36L1	1
GO:2000060	positive regulation of ubiquitin-dependent protein catabolic process	1/27	106/13209	0.195681	0.283186	0.196441	TRIB3	1
GO:0008584	male gonad development	1/27	107/13209	0.197339	0.28435	0.197249	NUPR1	1
GO:0050728	negative regulation of inflammatory response	1/27	107/13209	0.197339	0.28435	0.197249	RPS19	1
GO:0051101	regulation of DNA binding	1/27	107/13209	0.197339	0.28435	0.197249	DDIT3	1
GO:0046546	development of primary male sexual characteristics	1/27	108/13209	0.198993	0.285499	0.198046	NUPR1	1
GO:0048593	camera-type eye morphogenesis	1/27	108/13209	0.198993	0.285499	0.198046	ATF4	1
GO:0070665	positive regulation of leukocyte proliferation	1/27	108/13209	0.198993	0.285499	0.198046	CDKN1A	1
GO:0009617	response to bacterium	2/27	405/13209	0.200161	0.286225	0.19855	RPL13A/RPS19	2
GO:0009855	determination of bilateral symmetry	1/27	109/13209	0.200644	0.286225	0.19855	DDIT3	1
GO:0045667	regulation of osteoblast differentiation	1/27	109/13209	0.200644	0.286225	0.19855	ATF4	1
GO:1905037	autophagosome organization	1/27	109/13209	0.200644	0.286225	0.19855	NUPR1	1
GO:0007006	mitochondrial membrane organization	1/27	110/13209	0.202291	0.286531	0.198762	HSPA9	1
GO:0009799	specification of symmetry	1/27	110/13209	0.202291	0.286531	0.198762	DDIT3	1
GO:0021987	cerebral cortex development	1/27	110/13209	0.202291	0.286531	0.198762	SLC38A2	1
GO:0031623	receptor internalization	1/27	110/13209	0.202291	0.286531	0.198762	CD63	1
GO:0045931	positive regulation of mitotic cell cycle	1/27	110/13209	0.202291	0.286531	0.198762	EIF4EBP1	1
GO:0031398	positive regulation of protein ubiquitination	1/27	112/13209	0.205576	0.290773	0.201705	TRIB3	1
GO:0072594	establishment of protein localization to organelle	2/27	414/13209	0.206915	0.291851	0.202452	CDKN1A/DDIT3	2
GO:0002244	hematopoietic progenitor cell differentiation	1/27	113/13209	0.207214	0.291851	0.202452	HSPA9	1
GO:2000377	regulation of reactive oxygen species metabolic process	1/27	113/13209	0.207214	0.291851	0.202452	CDKN1A	1
GO:0043161	proteasome-mediated ubiquitin-dependent protein catabolic process	2/27	415/13209	0.207667	0.292078	0.20261	TRIB3/DDIT3	2
GO:0002252	immune effector process	2/27	416/13209	0.20842	0.292505	0.202906	RPS6/RPS19	2
GO:0007292	female gamete generation	1/27	114/13209	0.208849	0.292505	0.202906	RPS6	1
GO:0014065	phosphatidylinositol 3-kinase signaling	1/27	114/13209	0.208849	0.292505	0.202906	ZFP36L1	1
GO:0050804	modulation of chemical synaptic transmission	2/27	418/13209	0.209926	0.293018	0.203262	SLC38A2/ATF4	2
GO:0030856	regulation of epithelial cell differentiation	1/27	115/13209	0.21048	0.293018	0.203262	ZFP36L1	1
GO:0050680	negative regulation of epithelial cell proliferation	1/27	115/13209	0.21048	0.293018	0.203262	NUPR1	1
GO:2000278	regulation of DNA biosynthetic process	1/27	115/13209	0.21048	0.293018	0.203262	CDKN1A	1
GO:0099177	regulation of trans-synaptic signaling	2/27	419/13209	0.21068	0.293018	0.203262	SLC38A2/ATF4	2
GO:0014074	response to purine-containing compound	1/27	116/13209	0.212108	0.293778	0.203789	ZFP36L1	1
GO:0071322	cellular response to carbohydrate stimulus	1/27	116/13209	0.212108	0.293778	0.203789	ZFP36L1	1
GO:0072655	establishment of protein localization to mitochondrion	1/27	116/13209	0.212108	0.293778	0.203789	DDIT3	1
GO:0002694	regulation of leukocyte activation	2/27	423/13209	0.213697	0.294804	0.204501	CDKN1A/ZFP36L1	2
GO:0048660	regulation of smooth muscle cell proliferation	1/27	117/13209	0.213733	0.294804	0.204501	CDKN1A	1
GO:2001056	positive regulation of cysteine-type endopeptidase activity	1/27	117/13209	0.213733	0.294804	0.204501	RPS27L	1
GO:0046718	viral entry into host cell	1/27	118/13209	0.215354	0.296631	0.205768	SLC3A2	1
GO:0006633	fatty acid biosynthetic process	1/27	119/13209	0.216972	0.298039	0.206745	TRIB3	1
GO:0071674	mononuclear cell migration	1/27	119/13209	0.216972	0.298039	0.206745	RPS19	1
GO:0051028	mRNA transport	1/27	120/13209	0.218588	0.299846	0.207998	ZFP36L1	1
GO:0008643	carbohydrate transport	1/27	121/13209	0.220199	0.301231	0.208959	TRIB3	1
GO:0009132	nucleoside diphosphate metabolic process	1/27	121/13209	0.220199	0.301231	0.208959	NUPR1	1
GO:0000956	nuclear-transcribed mRNA catabolic process	1/27	122/13209	0.221808	0.30178	0.20934	ZFP36L1	1
GO:0007584	response to nutrient	1/27	122/13209	0.221808	0.30178	0.20934	STC2	1
GO:0070585	protein localization to mitochondrion	1/27	122/13209	0.221808	0.30178	0.20934	DDIT3	1
GO:0090090	negative regulation of canonical Wnt signaling pathway	1/27	122/13209	0.221808	0.30178	0.20934	DDIT3	1
GO:0006997	nucleus organization	1/27	123/13209	0.223414	0.302319	0.209714	RPS19	1
GO:0046661	male sex differentiation	1/27	123/13209	0.223414	0.302319	0.209714	NUPR1	1
GO:0051053	negative regulation of DNA metabolic process	1/27	123/13209	0.223414	0.302319	0.209714	CDKN1A	1
GO:1903313	positive regulation of mRNA metabolic process	1/27	123/13209	0.223414	0.302319	0.209714	ZFP36L1	1
GO:0010675	regulation of cellular carbohydrate metabolic process	1/27	124/13209	0.225016	0.303309	0.210401	NUPR1	1
GO:0044409	entry into host	1/27	124/13209	0.225016	0.303309	0.210401	SLC3A2	1
GO:0031400	negative regulation of protein modification process	2/27	438/13209	0.225055	0.303309	0.210401	TRIB3/CDKN1A	2
GO:0007605	sensory perception of sound	1/27	125/13209	0.226615	0.304688	0.211357	DDIT3	1
GO:0002521	leukocyte differentiation	2/27	441/13209	0.227334	0.304688	0.211357	ZFP36L1/RPS6	2
GO:0006935	chemotaxis	2/27	442/13209	0.228094	0.304688	0.211357	RPL13A/RPS19	2
GO:0007269	neurotransmitter secretion	1/27	126/13209	0.228211	0.304688	0.211357	SLC38A2	1
GO:0031214	biomineral tissue development	1/27	126/13209	0.228211	0.304688	0.211357	ATF4	1
GO:0050684	regulation of mRNA processing	1/27	126/13209	0.228211	0.304688	0.211357	ZFP36L1	1
GO:0099643	signal release from synapse	1/27	126/13209	0.228211	0.304688	0.211357	SLC38A2	1
GO:0042330	taxis	2/27	443/13209	0.228854	0.305139	0.21167	RPL13A/RPS19	2
GO:0031960	response to corticosteroid	1/27	127/13209	0.229804	0.305997	0.212265	ZFP36L1	1
GO:0048592	eye morphogenesis	1/27	129/13209	0.23298	0.309814	0.214913	ATF4	1
GO:0006091	generation of precursor metabolites and energy	2/27	449/13209	0.233421	0.309988	0.215034	NUPR1/SHMT2	2
GO:0016579	protein deubiquitination	1/27	130/13209	0.234563	0.31068	0.215514	SHMT2	1
GO:1903322	positive regulation of protein modification by small protein conjugation or removal	1/27	130/13209	0.234563	0.31068	0.215514	TRIB3	1
GO:0007519	skeletal muscle tissue development	1/27	131/13209	0.236143	0.311124	0.215822	NUPR1	1
GO:0031333	negative regulation of protein-containing complex assembly	1/27	131/13209	0.236143	0.311124	0.215822	RPL13A	1
GO:0032543	mitochondrial translation	1/27	131/13209	0.236143	0.311124	0.215822	SHMT2	1
GO:0050777	negative regulation of immune response	1/27	131/13209	0.236143	0.311124	0.215822	RPS19	1
GO:0008033	tRNA processing	1/27	132/13209	0.23772	0.31279	0.216977	SARS1	1
GO:0009952	anterior/posterior pattern specification	1/27	133/13209	0.239294	0.314034	0.217841	DDIT3	1
GO:0032434	regulation of proteasomal ubiquitin-dependent protein catabolic process	1/27	133/13209	0.239294	0.314034	0.217841	TRIB3	1
GO:0034762	regulation of transmembrane transport	2/27	459/13209	0.241047	0.31592	0.219149	TRIB3/CD63	2
GO:0046890	regulation of lipid biosynthetic process	1/27	135/13209	0.242433	0.31732	0.22012	TRIB3	1
GO:0010035	response to inorganic substance	2/27	463/13209	0.244103	0.319089	0.221347	SLC38A2/ATF4	2
GO:0042742	defense response to bacterium	1/27	137/13209	0.245559	0.319738	0.221797	RPS19	1
GO:1902107	positive regulation of leukocyte differentiation	1/27	137/13209	0.245559	0.319738	0.221797	ZFP36L1	1
GO:1903708	positive regulation of hemopoiesis	1/27	137/13209	0.245559	0.319738	0.221797	ZFP36L1	1
GO:0050865	regulation of cell activation	2/27	466/13209	0.246396	0.320156	0.222087	CDKN1A/ZFP36L1	2
GO:0002285	lymphocyte activation involved in immune response	1/27	138/13209	0.247117	0.320156	0.222087	RPS6	1
GO:0010950	positive regulation of endopeptidase activity	1/27	138/13209	0.247117	0.320156	0.222087	RPS27L	1
GO:0071407	cellular response to organic cyclic compound	2/27	467/13209	0.247161	0.320156	0.222087	ZFP36L1/ATF4	2
GO:0009913	epidermal cell differentiation	1/27	139/13209	0.248672	0.320867	0.22258	ZFP36L1	1
GO:0016052	carbohydrate catabolic process	1/27	139/13209	0.248672	0.320867	0.22258	NUPR1	1
GO:2000241	regulation of reproductive process	1/27	139/13209	0.248672	0.320867	0.22258	NUPR1	1
GO:0048015	phosphatidylinositol-mediated signaling	1/27	142/13209	0.253319	0.326442	0.226448	ZFP36L1	1
GO:0060538	skeletal muscle organ development	1/27	143/13209	0.254862	0.328008	0.227534	NUPR1	1
GO:0042098	T cell proliferation	1/27	144/13209	0.256402	0.329565	0.228614	RPS6	1
GO:0048598	embryonic morphogenesis	2/27	481/13209	0.257879	0.330267	0.229101	ZFP36L1/RPS6	2
GO:0048017	inositol lipid-mediated signaling	1/27	145/13209	0.257938	0.330267	0.229101	ZFP36L1	1
GO:0050954	sensory perception of mechanical stimulus	1/27	145/13209	0.257938	0.330267	0.229101	DDIT3	1
GO:0032787	monocarboxylic acid metabolic process	2/27	482/13209	0.258646	0.330749	0.229435	NUPR1/TRIB3	2
GO:0006606	protein import into nucleus	1/27	146/13209	0.259472	0.331382	0.229874	CDKN1A	1
GO:0044000	movement in host	1/27	147/13209	0.261003	0.332738	0.230815	SLC3A2	1
GO:0043086	negative regulation of catalytic activity	2/27	486/13209	0.261712	0.332738	0.230815	TRIB3/CDKN1A	2
GO:0043488	regulation of mRNA stability	1/27	148/13209	0.26253	0.332738	0.230815	ZFP36L1	1
GO:0050657	nucleic acid transport	1/27	148/13209	0.26253	0.332738	0.230815	ZFP36L1	1
GO:0050658	RNA transport	1/27	148/13209	0.26253	0.332738	0.230815	ZFP36L1	1
GO:0070646	protein modification by small protein removal	1/27	148/13209	0.26253	0.332738	0.230815	SHMT2	1
GO:0010952	positive regulation of peptidase activity	1/27	150/13209	0.265576	0.335546	0.232763	RPS27L	1
GO:0030855	epithelial cell differentiation	2/27	492/13209	0.266314	0.335546	0.232763	ZFP36L1/ATF4	2
GO:0006109	regulation of carbohydrate metabolic process	1/27	151/13209	0.267095	0.335546	0.232763	NUPR1	1
GO:0021915	neural tube development	1/27	151/13209	0.267095	0.335546	0.232763	ZFP36L1	1
GO:0031099	regeneration	1/27	151/13209	0.267095	0.335546	0.232763	CDKN1A	1
GO:0051170	import into nucleus	1/27	151/13209	0.267095	0.335546	0.232763	CDKN1A	1
GO:0051236	establishment of RNA localization	1/27	151/13209	0.267095	0.335546	0.232763	ZFP36L1	1
GO:0015698	inorganic anion transport	1/27	152/13209	0.26861	0.336604	0.233497	ATF4	1
GO:0030178	negative regulation of Wnt signaling pathway	1/27	152/13209	0.26861	0.336604	0.233497	DDIT3	1
GO:0016241	regulation of macroautophagy	1/27	153/13209	0.270122	0.337078	0.233825	NUPR1	1
GO:0051168	nuclear export	1/27	153/13209	0.270122	0.337078	0.233825	HSPA9	1
GO:0051260	protein homooligomerization	1/27	153/13209	0.270122	0.337078	0.233825	SHMT2	1
GO:0007369	gastrulation	1/27	154/13209	0.271632	0.337078	0.233825	RPS6	1
GO:0021543	pallium development	1/27	154/13209	0.271632	0.337078	0.233825	SLC38A2	1
GO:0035725	sodium ion transmembrane transport	1/27	154/13209	0.271632	0.337078	0.233825	SLC3A2	1
GO:0050670	regulation of lymphocyte proliferation	1/27	154/13209	0.271632	0.337078	0.233825	CDKN1A	1
GO:0072521	purine-containing compound metabolic process	2/27	499/13209	0.271685	0.337078	0.233825	NUPR1/SHMT2	2
GO:0006006	glucose metabolic process	1/27	155/13209	0.273138	0.338042	0.234495	ATF4	1
GO:0045619	regulation of lymphocyte differentiation	1/27	155/13209	0.273138	0.338042	0.234495	ZFP36L1	1
GO:0097553	calcium ion transmembrane import into cytosol	1/27	156/13209	0.274642	0.339483	0.235494	DDIT3	1
GO:0032944	regulation of mononuclear cell proliferation	1/27	157/13209	0.276142	0.340496	0.236196	CDKN1A	1
GO:0043405	regulation of MAP kinase activity	1/27	157/13209	0.276142	0.340496	0.236196	TRIB3	1
GO:0030324	lung development	1/27	159/13209	0.279134	0.342916	0.237876	RPL13A	1
GO:0071805	potassium ion transmembrane transport	1/27	159/13209	0.279134	0.342916	0.237876	CD63	1
GO:2001022	positive regulation of response to DNA damage stimulus	1/27	159/13209	0.279134	0.342916	0.237876	RPL26	1
GO:0043487	regulation of RNA stability	1/27	160/13209	0.280625	0.344326	0.238853	ZFP36L1	1
GO:0071248	cellular response to metal ion	1/27	161/13209	0.282114	0.345728	0.239826	ATF4	1
GO:0051099	positive regulation of binding	1/27	162/13209	0.283599	0.346698	0.240499	TRIB3	1
GO:0051701	biological process involved in interaction with host	1/27	162/13209	0.283599	0.346698	0.240499	SLC3A2	1
GO:0030323	respiratory tube development	1/27	163/13209	0.285082	0.346815	0.24058	RPL13A	1
GO:0061013	regulation of mRNA catabolic process	1/27	163/13209	0.285082	0.346815	0.24058	ZFP36L1	1
GO:0140053	mitochondrial gene expression	1/27	163/13209	0.285082	0.346815	0.24058	SHMT2	1
GO:2000058	regulation of ubiquitin-dependent protein catabolic process	1/27	163/13209	0.285082	0.346815	0.24058	TRIB3	1
GO:0009451	RNA modification	1/27	164/13209	0.286561	0.347347	0.240949	SARS1	1
GO:0042445	hormone metabolic process	1/27	164/13209	0.286561	0.347347	0.240949	STC2	1
GO:0071216	cellular response to biotic stimulus	1/27	164/13209	0.286561	0.347347	0.240949	DDIT3	1
GO:0042180	cellular ketone metabolic process	1/27	165/13209	0.288038	0.348714	0.241898	TRIB3	1
GO:0008406	gonad development	1/27	166/13209	0.289512	0.34923	0.242255	NUPR1	1
GO:0043281	regulation of cysteine-type endopeptidase activity involved in apoptotic process	1/27	166/13209	0.289512	0.34923	0.242255	RPS27L	1
GO:0043484	regulation of RNA splicing	1/27	166/13209	0.289512	0.34923	0.242255	SLC38A2	1
GO:0071356	cellular response to tumor necrosis factor	1/27	167/13209	0.290983	0.350159	0.2429	ZFP36L1	1
GO:0072330	monocarboxylic acid biosynthetic process	1/27	167/13209	0.290983	0.350159	0.2429	TRIB3	1
GO:0030308	negative regulation of cell growth	1/27	169/13209	0.293915	0.353264	0.245053	CDKN1A	1
GO:0002064	epithelial cell development	1/27	170/13209	0.295377	0.353745	0.245387	ATF4	1
GO:0002573	myeloid leukocyte differentiation	1/27	170/13209	0.295377	0.353745	0.245387	ZFP36L1	1
GO:0016051	carbohydrate biosynthetic process	1/27	170/13209	0.295377	0.353745	0.245387	ATF4	1
GO:0045137	development of primary sexual characteristics	1/27	171/13209	0.296836	0.355067	0.246305	NUPR1	1
GO:0048167	regulation of synaptic plasticity	1/27	173/13209	0.299746	0.358119	0.248422	ATF4	1
GO:0007623	circadian rhythm	1/27	174/13209	0.301196	0.359423	0.249326	ATF4	1
GO:0002699	positive regulation of immune effector process	1/27	175/13209	0.302644	0.359862	0.24963	RPS19	1
GO:0070663	regulation of leukocyte proliferation	1/27	175/13209	0.302644	0.359862	0.24963	CDKN1A	1
GO:0072593	reactive oxygen species metabolic process	1/27	175/13209	0.302644	0.359862	0.24963	CDKN1A	1
GO:0009743	response to carbohydrate	1/27	179/13209	0.308405	0.366276	0.25408	ZFP36L1	1
GO:0006836	neurotransmitter transport	1/27	180/13209	0.309838	0.367542	0.254958	SLC38A2	1
GO:0071897	DNA biosynthetic process	1/27	181/13209	0.311268	0.368801	0.255831	CDKN1A	1
GO:0060541	respiratory system development	1/27	182/13209	0.312695	0.369616	0.256397	RPL13A	1
GO:0071383	cellular response to steroid hormone stimulus	1/27	182/13209	0.312695	0.369616	0.256397	ZFP36L1	1
GO:0030100	regulation of endocytosis	1/27	183/13209	0.31412	0.369988	0.256655	CD63	1
GO:0071695	anatomical structure maturation	1/27	183/13209	0.31412	0.369988	0.256655	DDIT3	1
GO:1901215	negative regulation of neuron death	1/27	183/13209	0.31412	0.369988	0.256655	ATF4	1
GO:0006403	RNA localization	1/27	184/13209	0.315541	0.370354	0.256909	ZFP36L1	1
GO:0007179	transforming growth factor beta receptor signaling pathway	1/27	184/13209	0.315541	0.370354	0.256909	GDF15	1
GO:0034612	response to tumor necrosis factor	1/27	184/13209	0.315541	0.370354	0.256909	ZFP36L1	1
GO:2000116	regulation of cysteine-type endopeptidase activity	1/27	185/13209	0.31696	0.371583	0.257761	RPS27L	1
GO:0071241	cellular response to inorganic substance	1/27	186/13209	0.318376	0.372806	0.25861	ATF4	1
GO:0001505	regulation of neurotransmitter levels	1/27	187/13209	0.31979	0.374023	0.259454	SLC38A2	1
GO:0006399	tRNA metabolic process	1/27	188/13209	0.3212	0.374796	0.25999	SARS1	1
GO:0042593	glucose homeostasis	1/27	188/13209	0.3212	0.374796	0.25999	RPS6	1
GO:0006457	protein folding	1/27	189/13209	0.322607	0.375562	0.260521	HSPA9	1
GO:0033500	carbohydrate homeostasis	1/27	189/13209	0.322607	0.375562	0.260521	RPS6	1
GO:0031348	negative regulation of defense response	1/27	190/13209	0.324012	0.376758	0.261351	RPS19	1
GO:0097191	extrinsic apoptotic signaling pathway	1/27	191/13209	0.325414	0.377949	0.262177	TNFRSF10A	1
GO:0006473	protein acetylation	1/27	192/13209	0.326813	0.379134	0.262999	NUPR1	1
GO:0019318	hexose metabolic process	1/27	193/13209	0.32821	0.379872	0.263511	ATF4	1
GO:0051924	regulation of calcium ion transport	1/27	193/13209	0.32821	0.379872	0.263511	STC2	1
GO:0001649	osteoblast differentiation	1/27	196/13209	0.332382	0.383813	0.266245	ATF4	1
GO:0043588	skin development	1/27	196/13209	0.332382	0.383813	0.266245	ZFP36L1	1
GO:1902115	regulation of organelle assembly	1/27	197/13209	0.333767	0.384968	0.267046	NUPR1	1
GO:0002366	leukocyte activation involved in immune response	1/27	198/13209	0.335149	0.385673	0.267535	RPS6	1
GO:0051403	stress-activated MAPK cascade	1/27	198/13209	0.335149	0.385673	0.267535	ZFP36L1	1
GO:0015931	nucleobase-containing compound transport	1/27	200/13209	0.337906	0.387952	0.269116	ZFP36L1	1
GO:0031396	regulation of protein ubiquitination	1/27	200/13209	0.337906	0.387952	0.269116	TRIB3	1
GO:0003018	vascular process in circulatory system	1/27	201/13209	0.33928	0.388637	0.269591	SLC38A2	1
GO:0046034	ATP metabolic process	1/27	201/13209	0.33928	0.388637	0.269591	NUPR1	1
GO:0002263	cell activation involved in immune response	1/27	202/13209	0.340652	0.389762	0.270371	RPS6	1
GO:0007033	vacuole organization	1/27	203/13209	0.34202	0.390434	0.270838	NUPR1	1
GO:0048863	stem cell differentiation	1/27	203/13209	0.34202	0.390434	0.270838	HSPA9	1
GO:0031098	stress-activated protein kinase signaling cascade	1/27	205/13209	0.344749	0.393101	0.272688	ZFP36L1	1
GO:0007160	cell-matrix adhesion	1/27	206/13209	0.34611	0.393307	0.272831	CD63	1
GO:0007548	sex differentiation	1/27	206/13209	0.34611	0.393307	0.272831	NUPR1	1
GO:0051259	protein complex oligomerization	1/27	206/13209	0.34611	0.393307	0.272831	SHMT2	1
GO:0090596	sensory organ morphogenesis	1/27	207/13209	0.347468	0.394401	0.27359	ATF4	1
GO:0007281	germ cell development	1/27	208/13209	0.348823	0.394596	0.273725	RPS6	1
GO:0016054	organic acid catabolic process	1/27	208/13209	0.348823	0.394596	0.273725	SHMT2	1
GO:0046395	carboxylic acid catabolic process	1/27	208/13209	0.348823	0.394596	0.273725	SHMT2	1
GO:0031330	negative regulation of cellular catabolic process	1/27	214/13209	0.356896	0.403273	0.279744	NUPR1	1
GO:0006898	receptor-mediated endocytosis	1/27	216/13209	0.359566	0.405373	0.281201	CD63	1
GO:0051091	positive regulation of DNA-binding transcription factor activity	1/27	216/13209	0.359566	0.405373	0.281201	DDIT3	1
GO:0010721	negative regulation of cell development	1/27	217/13209	0.360897	0.405958	0.281607	HSPA9	1
GO:0045089	positive regulation of innate immune response	1/27	217/13209	0.360897	0.405958	0.281607	RPS19	1
GO:0006402	mRNA catabolic process	1/27	218/13209	0.362225	0.406994	0.282326	ZFP36L1	1
GO:0005996	monosaccharide metabolic process	1/27	221/13209	0.366194	0.410531	0.284779	ATF4	1
GO:0032496	response to lipopolysaccharide	1/27	221/13209	0.366194	0.410531	0.284779	RPL13A	1
GO:0009205	purine ribonucleoside triphosphate metabolic process	1/27	224/13209	0.370139	0.414489	0.287524	NUPR1	1
GO:0048608	reproductive structure development	1/27	226/13209	0.372755	0.416952	0.289233	NUPR1	1
GO:0021537	telencephalon development	1/27	228/13209	0.375362	0.41893	0.290605	SLC38A2	1
GO:0060828	regulation of canonical Wnt signaling pathway	1/27	228/13209	0.375362	0.41893	0.290605	DDIT3	1
GO:0009144	purine nucleoside triphosphate metabolic process	1/27	229/13209	0.376661	0.419022	0.290669	NUPR1	1
GO:0061458	reproductive system development	1/27	229/13209	0.376661	0.419022	0.290669	NUPR1	1
GO:0002833	positive regulation of response to biotic stimulus	1/27	230/13209	0.377957	0.419022	0.290669	RPS19	1
GO:0009914	hormone transport	1/27	230/13209	0.377957	0.419022	0.290669	SLC3A2	1
GO:0043543	protein acylation	1/27	230/13209	0.377957	0.419022	0.290669	NUPR1	1
GO:0045765	regulation of angiogenesis	1/27	230/13209	0.377957	0.419022	0.290669	SARS1	1
GO:0002237	response to molecule of bacterial origin	1/27	231/13209	0.379251	0.419526	0.291019	RPL13A	1
GO:0009199	ribonucleoside triphosphate metabolic process	1/27	231/13209	0.379251	0.419526	0.291019	NUPR1	1
GO:0070371	ERK1 and ERK2 cascade	1/27	232/13209	0.380543	0.420489	0.291687	ZFP36L1	1
GO:0090092	regulation of transmembrane receptor protein serine/threonine kinase signaling pathway	1/27	234/13209	0.383118	0.421936	0.29269	GDF15	1
GO:1901342	regulation of vasculature development	1/27	234/13209	0.383118	0.421936	0.29269	SARS1	1
GO:1902105	regulation of leukocyte differentiation	1/27	234/13209	0.383118	0.421936	0.29269	ZFP36L1	1
GO:0044403	biological process involved in symbiotic interaction	1/27	235/13209	0.384402	0.422884	0.293348	SLC3A2	1
GO:0051251	positive regulation of lymphocyte activation	1/27	237/13209	0.386961	0.425232	0.294977	CDKN1A	1
GO:0008544	epidermis development	1/27	239/13209	0.389511	0.427564	0.296594	ZFP36L1	1
GO:0044262	cellular carbohydrate metabolic process	1/27	240/13209	0.390782	0.42847	0.297223	NUPR1	1
GO:0051146	striated muscle cell differentiation	1/27	241/13209	0.39205	0.42847	0.297223	GDF15	1
GO:0052548	regulation of endopeptidase activity	1/27	241/13209	0.39205	0.42847	0.297223	RPS27L	1
GO:1903320	regulation of protein modification by small protein conjugation or removal	1/27	241/13209	0.39205	0.42847	0.297223	TRIB3	1
GO:0034599	cellular response to oxidative stress	1/27	244/13209	0.39584	0.432139	0.299768	ATF4	1
GO:0072522	purine-containing compound biosynthetic process	1/27	247/13209	0.399607	0.435776	0.302291	SHMT2	1
GO:0009141	nucleoside triphosphate metabolic process	1/27	248/13209	0.400857	0.436664	0.302907	NUPR1	1
GO:0048511	rhythmic process	1/27	249/13209	0.402105	0.437547	0.303519	ATF4	1
GO:0002697	regulation of immune effector process	1/27	253/13209	0.407073	0.442471	0.306935	RPS19	1
GO:0060485	mesenchyme development	1/27	254/13209	0.408309	0.443332	0.307532	ZFP36L1	1
GO:1904062	regulation of monoatomic cation transmembrane transport	1/27	257/13209	0.412001	0.446855	0.309976	CD63	1
GO:0006401	RNA catabolic process	1/27	262/13209	0.418105	0.452494	0.313888	ZFP36L1	1
GO:0019058	viral life cycle	1/27	262/13209	0.418105	0.452494	0.313888	SLC3A2	1
GO:0019216	regulation of lipid metabolic process	1/27	264/13209	0.420529	0.454626	0.315367	TRIB3	1
GO:0002696	positive regulation of leukocyte activation	1/27	265/13209	0.421738	0.455441	0.315932	CDKN1A	1
GO:0042886	amide transport	1/27	266/13209	0.422944	0.45625	0.316494	SLC38A2	1
GO:1903311	regulation of mRNA metabolic process	1/27	267/13209	0.424148	0.457056	0.317053	ZFP36L1	1
GO:0090287	regulation of cellular response to growth factor stimulus	1/27	268/13209	0.425349	0.457857	0.317608	CD63	1
GO:0060070	canonical Wnt signaling pathway	1/27	270/13209	0.427745	0.459941	0.319054	DDIT3	1
GO:0006790	sulfur compound metabolic process	1/27	272/13209	0.430131	0.462009	0.320489	HSPA9	1
GO:0043010	camera-type eye development	1/27	273/13209	0.43132	0.46279	0.32103	ATF4	1
GO:0050867	positive regulation of cell activation	1/27	275/13209	0.433692	0.464338	0.322104	CDKN1A	1
GO:0070588	calcium ion transmembrane transport	1/27	275/13209	0.433692	0.464338	0.322104	DDIT3	1
GO:0045088	regulation of innate immune response	1/27	276/13209	0.434874	0.465106	0.322636	RPS19	1
GO:0048545	response to steroid hormone	1/27	279/13209	0.438406	0.468383	0.32491	ZFP36L1	1
GO:0034504	protein localization to nucleus	1/27	280/13209	0.439579	0.469134	0.325431	CDKN1A	1
GO:0022412	cellular process involved in reproduction in multicellular organism	1/27	283/13209	0.443083	0.47237	0.327675	RPS6	1
GO:0007517	muscle organ development	1/27	287/13209	0.447722	0.476807	0.330754	NUPR1	1
GO:0009895	negative regulation of catabolic process	1/27	289/13209	0.450027	0.478753	0.332103	NUPR1	1
GO:0052547	regulation of peptidase activity	1/27	291/13209	0.452324	0.480684	0.333443	RPS27L	1
GO:0030111	regulation of Wnt signaling pathway	1/27	296/13209	0.458024	0.48571	0.336929	DDIT3	1
GO:2001020	regulation of response to DNA damage stimulus	1/27	296/13209	0.458024	0.48571	0.336929	RPL26	1
GO:0007265	Ras protein signal transduction	1/27	299/13209	0.461417	0.488789	0.339065	CDKN1A	1
GO:0003002	regionalization	1/27	301/13209	0.463668	0.490654	0.340359	DDIT3	1
GO:0010038	response to metal ion	1/27	303/13209	0.465909	0.492504	0.341643	ATF4	1
GO:0016236	macroautophagy	1/27	308/13209	0.471473	0.49786	0.345358	NUPR1	1
GO:0001654	eye development	1/27	310/13209	0.473683	0.499666	0.34661	ATF4	1
GO:0006631	fatty acid metabolic process	1/27	311/13209	0.474785	0.5003	0.347051	TRIB3	1
GO:0007178	transmembrane receptor protein serine/threonine kinase signaling pathway	1/27	312/13209	0.475885	0.500404	0.347123	GDF15	1
GO:0150063	visual system development	1/27	312/13209	0.475885	0.500404	0.347123	ATF4	1
GO:0032102	negative regulation of response to external stimulus	1/27	314/13209	0.478077	0.502182	0.348355	RPS19	1
GO:0031589	cell-substrate adhesion	1/27	315/13209	0.47917	0.502801	0.348785	CD63	1
GO:0048880	sensory system development	1/27	317/13209	0.481349	0.504558	0.350004	ATF4	1
GO:0044282	small molecule catabolic process	1/27	320/13209	0.484601	0.507435	0.352	SHMT2	1
GO:0030900	forebrain development	1/27	325/13209	0.489977	0.512529	0.355533	SLC38A2	1
GO:0010639	negative regulation of organelle organization	1/27	326/13209	0.491046	0.51311	0.355936	NUPR1	1
GO:0042692	muscle cell differentiation	1/27	331/13209	0.496358	0.518119	0.359411	GDF15	1
GO:0007389	pattern specification process	1/27	336/13209	0.501616	0.523062	0.36284	DDIT3	1
GO:0002831	regulation of response to biotic stimulus	1/27	338/13209	0.503705	0.524693	0.363971	RPS19	1
GO:0001503	ossification	1/27	340/13209	0.505785	0.526311	0.365094	ATF4	1
GO:0051051	negative regulation of transport	1/27	344/13209	0.50992	0.530062	0.367696	ATF4	1
GO:0010720	positive regulation of cell development	1/27	346/13209	0.511975	0.530544	0.36803	ZFP36L1	1
GO:0042060	wound healing	1/27	346/13209	0.511975	0.530544	0.36803	CDKN1A	1
GO:0060537	muscle tissue development	1/27	346/13209	0.511975	0.530544	0.36803	NUPR1	1
GO:0034765	regulation of monoatomic ion transmembrane transport	1/27	355/13209	0.52112	0.539462	0.374216	CD63	1
GO:0001701	in utero embryonic development	1/27	356/13209	0.522126	0.539944	0.374551	ZFP36L1	1
GO:0043410	positive regulation of MAPK cascade	1/27	357/13209	0.52313	0.540424	0.374883	GDF15	1
GO:0016032	viral process	1/27	358/13209	0.524132	0.5409	0.375214	SLC3A2	1
GO:0043254	regulation of protein-containing complex assembly	1/27	361/13209	0.527125	0.543428	0.376967	RPL13A	1
GO:0023061	signal release	1/27	367/13209	0.533058	0.548413	0.380426	SLC38A2	1
GO:0034655	nucleobase-containing compound catabolic process	1/27	367/13209	0.533058	0.548413	0.380426	ZFP36L1	1
GO:0001558	regulation of cell growth	1/27	374/13209	0.539888	0.55487	0.384904	CDKN1A	1
GO:0046700	heterocycle catabolic process	1/27	391/13209	0.556078	0.570922	0.39604	ZFP36L1	1
GO:0044270	cellular nitrogen compound catabolic process	1/27	394/13209	0.558878	0.573208	0.397625	ZFP36L1	1
GO:0009150	purine ribonucleotide metabolic process	1/27	398/13209	0.562584	0.576418	0.399852	NUPR1	1
GO:0016055	Wnt signaling pathway	1/27	401/13209	0.565344	0.578653	0.401403	DDIT3	1
GO:0007600	sensory perception	1/27	402/13209	0.566261	0.578999	0.401642	DDIT3	1
GO:0198738	cell-cell signaling by wnt	1/27	403/13209	0.567175	0.579341	0.40188	DDIT3	1
GO:0019439	aromatic compound catabolic process	1/27	405/13209	0.568998	0.58061	0.40276	ZFP36L1	1
GO:0008380	RNA splicing	1/27	411/13209	0.574424	0.585549	0.406186	SLC38A2	1
GO:0009259	ribonucleotide metabolic process	1/27	414/13209	0.577112	0.58769	0.407671	NUPR1	1
GO:0019693	ribose phosphate metabolic process	1/27	422/13209	0.5842	0.594303	0.412259	NUPR1	1
GO:0001525	angiogenesis	1/27	427/13209	0.588572	0.598143	0.414922	SARS1	1
GO:1901361	organic cyclic compound catabolic process	1/27	428/13209	0.589441	0.598418	0.415113	ZFP36L1	1
GO:1903530	regulation of secretion by cell	1/27	436/13209	0.596331	0.604798	0.419539	SLC38A2	1
GO:0006397	mRNA processing	1/27	438/13209	0.598035	0.605912	0.420312	ZFP36L1	1
GO:0016049	cell growth	1/27	441/13209	0.60058	0.607874	0.421673	CDKN1A	1
GO:0007264	small GTPase mediated signal transduction	1/27	444/13209	0.603109	0.609433	0.422754	CDKN1A	1
GO:0007423	sensory organ development	1/27	445/13209	0.603948	0.609433	0.422754	ATF4	1
GO:0060627	regulation of vesicle-mediated transport	1/27	445/13209	0.603948	0.609433	0.422754	CD63	1
GO:0051345	positive regulation of hydrolase activity	1/27	446/13209	0.604786	0.609663	0.422914	RPS27L	1
GO:1902532	negative regulation of intracellular signal transduction	1/27	451/13209	0.608949	0.613242	0.425396	DDIT3	1
GO:0071396	cellular response to lipid	1/27	458/13209	0.614707	0.618417	0.428986	ZFP36L1	1
GO:0050778	positive regulation of immune response	1/27	459/13209	0.615523	0.618616	0.429124	RPS19	1
GO:0003013	circulatory system process	1/27	461/13209	0.61715	0.619628	0.429826	SLC38A2	1
GO:0006163	purine nucleotide metabolic process	1/27	474/13209	0.627563	0.629451	0.43664	NUPR1	1
GO:0051046	regulation of secretion	1/27	478/13209	0.630712	0.631976	0.438391	SLC38A2	1
GO:0051052	regulation of DNA metabolic process	1/27	485/13209	0.63616	0.636797	0.441736	CDKN1A	1
GO:0006897	endocytosis	1/27	500/13209	0.647577	0.647577	0.449214	CD63	1

## Sheet: Table S6
ID	Description	GeneRatio	BgRatio	pvalue	p.adjust	qvalue	geneID	Count
GO:0042773	ATP synthesis coupled electron transport	9/50	93/13209	5.65989e-11	3.41857e-08	2.74356e-08	COX2/COX3/ND3/COX1/CDK1/ND2/CYTB/ND4/ND5	9
GO:0042775	mitochondrial ATP synthesis coupled electron transport	9/50	93/13209	5.65989e-11	3.41857e-08	2.74356e-08	COX2/COX3/ND3/COX1/CDK1/ND2/CYTB/ND4/ND5	9
GO:0022904	respiratory electron transport chain	9/50	113/13209	3.32108e-10	1.33729e-07	1.07323e-07	COX2/COX3/ND3/COX1/CDK1/ND2/CYTB/ND4/ND5	9
GO:0019646	aerobic electron transport chain	8/50	85/13209	9.05528e-10	2.46637e-07	1.97937e-07	COX2/COX3/ND3/COX1/ND2/CYTB/ND4/ND5	8
GO:0000819	sister chromatid segregation	11/50	240/13209	1.13389e-09	2.46637e-07	1.97937e-07	ACTB/UBE2C/TOP2A/MAD2L1/BIRC5/TPX2/CENPK/SPC24/AURKB/ZWINT/SPC25	11
GO:0009060	aerobic respiration	10/50	182/13209	1.22736e-09	2.46637e-07	1.97937e-07	COX2/COX3/ND3/COX1/CDK1/ND2/CYTB/ND4/IDH2/ND5	10
GO:0030071	regulation of mitotic metaphase/anaphase transition	8/50	90/13209	1.438e-09	2.46637e-07	1.97937e-07	ACTB/UBE2C/MAD2L1/BIRC5/SPC24/AURKB/ZWINT/SPC25	8
GO:1902099	regulation of metaphase/anaphase transition of cell cycle	8/50	92/13209	1.71698e-09	2.46637e-07	1.97937e-07	ACTB/UBE2C/MAD2L1/BIRC5/SPC24/AURKB/ZWINT/SPC25	8
GO:0006119	oxidative phosphorylation	9/50	137/13209	1.86275e-09	2.46637e-07	1.97937e-07	COX2/COX3/ND3/COX1/CDK1/ND2/CYTB/ND4/ND5	9
GO:0007091	metaphase/anaphase transition of mitotic cell cycle	8/50	94/13209	2.0417e-09	2.46637e-07	1.97937e-07	ACTB/UBE2C/MAD2L1/BIRC5/SPC24/AURKB/ZWINT/SPC25	8
GO:0044784	metaphase/anaphase transition of cell cycle	8/50	96/13209	2.41834e-09	2.65578e-07	2.13138e-07	ACTB/UBE2C/MAD2L1/BIRC5/SPC24/AURKB/ZWINT/SPC25	8
GO:0033045	regulation of sister chromatid segregation	8/50	102/13209	3.93186e-09	3.95807e-07	3.17653e-07	ACTB/UBE2C/MAD2L1/BIRC5/SPC24/AURKB/ZWINT/SPC25	8
GO:0022900	electron transport chain	9/50	159/13209	6.94665e-09	6.45504e-07	5.18045e-07	COX2/COX3/ND3/COX1/CDK1/ND2/CYTB/ND4/ND5	9
GO:0045333	cellular respiration	10/50	225/13209	9.53453e-09	8.22694e-07	6.60248e-07	COX2/COX3/ND3/COX1/CDK1/ND2/CYTB/ND4/IDH2/ND5	10
GO:0098813	nuclear chromosome segregation	11/50	308/13209	1.54065e-08	9.9504e-07	7.98563e-07	ACTB/UBE2C/TOP2A/MAD2L1/BIRC5/TPX2/CENPK/SPC24/AURKB/ZWINT/SPC25	11
GO:0007094	mitotic spindle assembly checkpoint signaling	6/50	45/13209	1.57104e-08	9.9504e-07	7.98563e-07	MAD2L1/BIRC5/SPC24/AURKB/ZWINT/SPC25	6
GO:0071173	spindle assembly checkpoint signaling	6/50	45/13209	1.57104e-08	9.9504e-07	7.98563e-07	MAD2L1/BIRC5/SPC24/AURKB/ZWINT/SPC25	6
GO:0071174	mitotic spindle checkpoint signaling	6/50	45/13209	1.57104e-08	9.9504e-07	7.98563e-07	MAD2L1/BIRC5/SPC24/AURKB/ZWINT/SPC25	6
GO:0031577	spindle checkpoint signaling	6/50	46/13209	1.80153e-08	9.9504e-07	7.98563e-07	MAD2L1/BIRC5/SPC24/AURKB/ZWINT/SPC25	6
GO:0007059	chromosome segregation	12/50	395/13209	1.88168e-08	9.9504e-07	7.98563e-07	ACTB/UBE2C/TOP2A/TUBB/MAD2L1/BIRC5/TPX2/CENPK/SPC24/AURKB/ZWINT/SPC25	12
GO:0051983	regulation of chromosome segregation	8/50	125/13209	1.97541e-08	9.9504e-07	7.98563e-07	ACTB/UBE2C/MAD2L1/BIRC5/SPC24/AURKB/ZWINT/SPC25	8
GO:0033046	negative regulation of sister chromatid segregation	6/50	47/13209	2.05927e-08	9.9504e-07	7.98563e-07	MAD2L1/BIRC5/SPC24/AURKB/ZWINT/SPC25	6
GO:0033048	negative regulation of mitotic sister chromatid segregation	6/50	47/13209	2.05927e-08	9.9504e-07	7.98563e-07	MAD2L1/BIRC5/SPC24/AURKB/ZWINT/SPC25	6
GO:0045841	negative regulation of mitotic metaphase/anaphase transition	6/50	47/13209	2.05927e-08	9.9504e-07	7.98563e-07	MAD2L1/BIRC5/SPC24/AURKB/ZWINT/SPC25	6
GO:2000816	negative regulation of mitotic sister chromatid separation	6/50	47/13209	2.05927e-08	9.9504e-07	7.98563e-07	MAD2L1/BIRC5/SPC24/AURKB/ZWINT/SPC25	6
GO:0051985	negative regulation of chromosome segregation	6/50	48/13209	2.34673e-08	1.01245e-06	8.12533e-07	MAD2L1/BIRC5/SPC24/AURKB/ZWINT/SPC25	6
GO:1902100	negative regulation of metaphase/anaphase transition of cell cycle	6/50	48/13209	2.34673e-08	1.01245e-06	8.12533e-07	MAD2L1/BIRC5/SPC24/AURKB/ZWINT/SPC25	6
GO:1905819	negative regulation of chromosome separation	6/50	48/13209	2.34673e-08	1.01245e-06	8.12533e-07	MAD2L1/BIRC5/SPC24/AURKB/ZWINT/SPC25	6
GO:2001251	negative regulation of chromosome organization	7/50	88/13209	3.61998e-08	1.50791e-06	1.21016e-06	TOP2A/MAD2L1/BIRC5/SPC24/AURKB/ZWINT/SPC25	7
GO:0033047	regulation of mitotic sister chromatid segregation	6/50	52/13209	3.84893e-08	1.54984e-06	1.24381e-06	MAD2L1/BIRC5/SPC24/AURKB/ZWINT/SPC25	6
GO:0045839	negative regulation of mitotic nuclear division	6/50	55/13209	5.43387e-08	2.11746e-06	1.69935e-06	MAD2L1/BIRC5/SPC24/AURKB/ZWINT/SPC25	6
GO:0010965	regulation of mitotic sister chromatid separation	6/50	57/13209	6.76312e-08	2.55308e-06	2.04896e-06	MAD2L1/BIRC5/SPC24/AURKB/ZWINT/SPC25	6
GO:0051784	negative regulation of nuclear division	6/50	58/13209	7.52192e-08	2.75348e-06	2.20979e-06	MAD2L1/BIRC5/SPC24/AURKB/ZWINT/SPC25	6
GO:0051306	mitotic sister chromatid separation	6/50	60/13209	9.25075e-08	3.28674e-06	2.63775e-06	MAD2L1/BIRC5/SPC24/AURKB/ZWINT/SPC25	6
GO:0015980	energy derivation by oxidation of organic compounds	10/50	301/13209	1.49116e-07	5.14662e-06	4.13039e-06	COX2/COX3/ND3/COX1/CDK1/ND2/CYTB/ND4/IDH2/ND5	10
GO:1901990	regulation of mitotic cell cycle phase transition	10/50	308/13209	1.84661e-07	6.19639e-06	4.97288e-06	ACTB/CDK1/RRM2/UBE2C/MAD2L1/BIRC5/SPC24/AURKB/ZWINT/SPC25	10
GO:0033044	regulation of chromosome organization	9/50	241/13209	2.51999e-07	8.15205e-06	6.54238e-06	ACTB/UBE2C/TOP2A/MAD2L1/BIRC5/SPC24/AURKB/ZWINT/SPC25	9
GO:1905818	regulation of chromosome separation	6/50	71/13209	2.56439e-07	8.15205e-06	6.54238e-06	MAD2L1/BIRC5/SPC24/AURKB/ZWINT/SPC25	6
GO:0044772	mitotic cell cycle phase transition	11/50	412/13209	2.97058e-07	9.20118e-06	7.38435e-06	ACTB/CDK1/RRM2/UBE2C/MAD2L1/BIRC5/SPC24/CCNA2/AURKB/ZWINT/SPC25	11
GO:0010639	negative regulation of organelle organization	10/50	326/13209	3.12431e-07	9.43541e-06	7.57234e-06	TOP2A/MAD2L1/BIRC5/TPX2/SPC24/STMN1/TMSB15A/AURKB/ZWINT/SPC25	10
GO:0051304	chromosome separation	6/50	76/13209	3.85884e-07	1.13695e-05	9.1245e-06	MAD2L1/BIRC5/SPC24/AURKB/ZWINT/SPC25	6
GO:0140014	mitotic nuclear division	9/50	264/13209	5.43546e-07	1.56334e-05	1.25465e-05	UBE2C/MAD2L1/BIRC5/TPX2/CENPK/SPC24/AURKB/ZWINT/SPC25	9
GO:0000070	mitotic sister chromatid segregation	8/50	193/13209	5.70501e-07	1.60271e-05	1.28625e-05	MAD2L1/BIRC5/TPX2/CENPK/SPC24/AURKB/ZWINT/SPC25	8
GO:0007093	mitotic cell cycle checkpoint signaling	7/50	134/13209	6.56181e-07	1.80152e-05	1.4458e-05	CDK1/MAD2L1/BIRC5/SPC24/AURKB/ZWINT/SPC25	7
GO:0000280	nuclear division	10/50	384/13209	1.39491e-06	3.74455e-05	3.00516e-05	UBE2C/TOP2A/MAD2L1/BIRC5/TPX2/CENPK/SPC24/AURKB/ZWINT/SPC25	10
GO:1901987	regulation of cell cycle phase transition	10/50	394/13209	1.75923e-06	4.6199e-05	3.70768e-05	ACTB/CDK1/RRM2/UBE2C/MAD2L1/BIRC5/SPC24/AURKB/ZWINT/SPC25	10
GO:0007088	regulation of mitotic nuclear division	6/50	101/13209	2.08253e-06	5.35255e-05	4.29566e-05	MAD2L1/BIRC5/SPC24/AURKB/ZWINT/SPC25	6
GO:1901991	negative regulation of mitotic cell cycle phase transition	7/50	166/13209	2.76559e-06	6.96007e-05	5.58577e-05	CDK1/MAD2L1/BIRC5/SPC24/AURKB/ZWINT/SPC25	7
GO:0048285	organelle fission	10/50	429/13209	3.77017e-06	9.29462e-05	7.45935e-05	UBE2C/TOP2A/MAD2L1/BIRC5/TPX2/CENPK/SPC24/AURKB/ZWINT/SPC25	10
GO:0000075	cell cycle checkpoint signaling	7/50	180/13209	4.73058e-06	0.000114291	9.17234e-05	CDK1/MAD2L1/BIRC5/SPC24/AURKB/ZWINT/SPC25	7
GO:0007346	regulation of mitotic cell cycle	10/50	442/13209	4.91474e-06	0.000116412	9.34257e-05	ACTB/CDK1/RRM2/UBE2C/MAD2L1/BIRC5/SPC24/AURKB/ZWINT/SPC25	10
GO:0006091	generation of precursor metabolites and energy	10/50	449/13209	5.64796e-06	0.000131206	0.000105299	COX2/COX3/ND3/COX1/CDK1/ND2/CYTB/ND4/IDH2/ND5	10
GO:0051783	regulation of nuclear division	6/50	122/13209	6.2547e-06	0.00014256	0.000114411	MAD2L1/BIRC5/SPC24/AURKB/ZWINT/SPC25	6
GO:1902600	proton transmembrane transport	6/50	124/13209	6.87037e-06	0.000153693	0.000123345	COX2/COX3/COX1/CYTB/ND4/ND5	6
GO:0090232	positive regulation of spindle checkpoint	3/50	12/13209	1.09617e-05	0.000236459	0.000189769	MAD2L1/BIRC5/AURKB	3
GO:0090267	positive regulation of mitotic cell cycle spindle assembly checkpoint	3/50	12/13209	1.09617e-05	0.000236459	0.000189769	MAD2L1/BIRC5/AURKB	3
GO:0045930	negative regulation of mitotic cell cycle	7/50	208/13209	1.22067e-05	0.000258697	0.000207616	CDK1/MAD2L1/BIRC5/SPC24/AURKB/ZWINT/SPC25	7
GO:0008608	attachment of spindle microtubules to kinetochore	4/50	42/13209	1.82877e-05	0.00038089	0.000305681	BIRC5/SPC24/AURKB/SPC25	4
GO:1902850	microtubule cytoskeleton organization involved in mitosis	6/50	157/13209	2.64347e-05	0.00054124	0.000434369	MAD2L1/BIRC5/TPX2/STMN1/AURKB/SPC25	6
GO:1901988	negative regulation of cell cycle phase transition	7/50	236/13209	2.76059e-05	0.000555799	0.000446054	CDK1/MAD2L1/BIRC5/SPC24/AURKB/ZWINT/SPC25	7
GO:0006120	mitochondrial electron transport, NADH to ubiquinone	4/50	49/13209	3.39493e-05	0.000672307	0.000539556	ND3/ND2/ND4/ND5	4
GO:0006754	ATP biosynthetic process	5/50	99/13209	3.46484e-05	0.000675084	0.000541785	COX2/ND3/ND2/ND4/ND5	5
GO:1901978	positive regulation of cell cycle checkpoint	3/50	18/13209	4.00119e-05	0.000767212	0.000615722	MAD2L1/BIRC5/AURKB	3
GO:0006123	mitochondrial electron transport, cytochrome c to oxygen	3/50	19/13209	4.73875e-05	0.000894439	0.000717827	COX2/COX3/COX1	3
GO:0009206	purine ribonucleoside triphosphate biosynthetic process	5/50	109/13209	5.50119e-05	0.000987744	0.000792708	COX2/ND3/ND2/ND4/ND5	5
GO:0090231	regulation of spindle checkpoint	3/50	20/13209	5.56015e-05	0.000987744	0.000792708	MAD2L1/BIRC5/AURKB	3
GO:0090266	regulation of mitotic cell cycle spindle assembly checkpoint	3/50	20/13209	5.56015e-05	0.000987744	0.000792708	MAD2L1/BIRC5/AURKB	3
GO:1903504	regulation of mitotic spindle checkpoint	3/50	20/13209	5.56015e-05	0.000987744	0.000792708	MAD2L1/BIRC5/AURKB	3
GO:0009145	purine nucleoside triphosphate biosynthetic process	5/50	110/13209	5.74682e-05	0.00100611	0.000807447	COX2/ND3/ND2/ND4/ND5	5
GO:1901293	nucleoside phosphate biosynthetic process	7/50	269/13209	6.34782e-05	0.00109545	0.000879149	COX2/ND3/TK1/RRM2/ND2/ND4/ND5	7
GO:0010948	negative regulation of cell cycle process	7/50	273/13209	6.9666e-05	0.0011757	0.000943555	CDK1/MAD2L1/BIRC5/SPC24/AURKB/ZWINT/SPC25	7
GO:0007051	spindle organization	6/50	187/13209	7.03628e-05	0.0011757	0.000943555	TUBB/BIRC5/TPX2/STMN1/AURKB/SPC25	6
GO:0009201	ribonucleoside triphosphate biosynthetic process	5/50	115/13209	7.10484e-05	0.0011757	0.000943555	COX2/ND3/ND2/ND4/ND5	5
GO:0009142	nucleoside triphosphate biosynthetic process	5/50	126/13209	0.000109583	0.0017741	0.0014238	COX2/ND3/ND2/ND4/ND5	5
GO:0042776	proton motive force-driven mitochondrial ATP synthesis	4/50	66/13209	0.000110147	0.0017741	0.0014238	ND3/ND2/ND4/ND5	4
GO:0007052	mitotic spindle organization	5/50	127/13209	0.000113751	0.00180805	0.00145104	BIRC5/TPX2/STMN1/AURKB/SPC25	5
GO:0090068	positive regulation of cell cycle process	6/50	214/13209	0.000147808	0.00231885	0.00186098	CDK1/RRM2/UBE2C/MAD2L1/BIRC5/AURKB	6
GO:0015986	proton motive force-driven ATP synthesis	4/50	75/13209	0.000181166	0.00280575	0.00225174	ND3/ND2/ND4/ND5	4
GO:0045786	negative regulation of cell cycle	7/50	338/13209	0.000261722	0.00400203	0.00321181	CDK1/MAD2L1/BIRC5/SPC24/AURKB/ZWINT/SPC25	7
GO:0071459	protein localization to chromosome, centromeric region	3/50	34/13209	0.000281169	0.00424566	0.00340733	H4C3/CDK1/AURKB	3
GO:0140694	non-membrane-bounded organelle assembly	7/50	354/13209	0.00034653	0.005168	0.00414755	ACTG1/TUBB/BIRC5/TPX2/CENPK/MYL9/AURKB	7
GO:0009165	nucleotide biosynthetic process	6/50	268/13209	0.000495622	0.00730137	0.00585967	COX2/ND3/RRM2/ND2/ND4/ND5	6
GO:0000022	mitotic spindle elongation	2/50	10/13209	0.000619798	0.00887331	0.00712122	BIRC5/AURKB	2
GO:1902412	regulation of mitotic cytokinesis	2/50	10/13209	0.000619798	0.00887331	0.00712122	BIRC5/AURKB	2
GO:0045787	positive regulation of cell cycle	6/50	280/13209	0.000624363	0.00887331	0.00712122	CDK1/RRM2/UBE2C/MAD2L1/BIRC5/AURKB	6
GO:1901976	regulation of cell cycle checkpoint	3/50	46/13209	0.000690844	0.00970395	0.00778785	MAD2L1/BIRC5/AURKB	3
GO:0051987	positive regulation of attachment of spindle microtubules to kinetochore	2/50	11/13209	0.0007557	0.0104929	0.00842104	BIRC5/AURKB	2
GO:0051231	spindle elongation	2/50	12/13209	0.000904647	0.0121424	0.0097448	BIRC5/AURKB	2
GO:0051255	spindle midzone assembly	2/50	12/13209	0.000904647	0.0121424	0.0097448	BIRC5/AURKB	2
GO:0099188	postsynaptic cytoskeleton organization	2/50	12/13209	0.000904647	0.0121424	0.0097448	ACTB/ACTG1	2
GO:0046034	ATP metabolic process	5/50	201/13209	0.000943348	0.0125227	0.01005	COX2/ND3/ND2/ND4/ND5	5
GO:0009152	purine ribonucleotide biosynthetic process	5/50	202/13209	0.000964556	0.012665	0.0101643	COX2/ND3/ND2/ND4/ND5	5
GO:0046598	positive regulation of viral entry into host cell	2/50	13/13209	0.00106654	0.013562	0.0108841	HMGB1/LGALS1	2
GO:0075294	positive regulation by symbiont of entry into host	2/50	13/13209	0.00106654	0.013562	0.0108841	HMGB1/LGALS1	2
GO:0090235	regulation of metaphase plate congression	2/50	13/13209	0.00106654	0.013562	0.0108841	BIRC5/AURKB	2
GO:0051225	spindle assembly	4/50	120/13209	0.00108064	0.013598	0.010913	TUBB/BIRC5/TPX2/AURKB	4
GO:0070527	platelet aggregation	3/50	54/13209	0.00110509	0.0137623	0.0110449	ACTB/ACTG1/MYL9	3
GO:0009260	ribonucleotide biosynthetic process	5/50	214/13209	0.0012477	0.0153799	0.012343	COX2/ND3/ND2/ND4/ND5	5
GO:0007568	aging	4/50	127/13209	0.00133342	0.0162704	0.0130577	COX1/ND4/ELAVL4/AURKB	4
GO:0048524	positive regulation of viral process	3/50	58/13209	0.00136019	0.0164311	0.0131867	HMGB1/TOP2A/LGALS1	3
GO:0046390	ribose phosphate biosynthetic process	5/50	220/13209	0.0014104	0.0166014	0.0133234	COX2/ND3/ND2/ND4/ND5	5
GO:0006266	DNA ligation	2/50	15/13209	0.0014288	0.0166014	0.0133234	HMGB1/TOP2A	2
GO:0010257	NADH dehydrogenase complex assembly	3/50	59/13209	0.00142926	0.0166014	0.0133234	ND2/ND4/ND5	3
GO:0032981	mitochondrial respiratory chain complex I assembly	3/50	59/13209	0.00142926	0.0166014	0.0133234	ND2/ND4/ND5	3
GO:0009205	purine ribonucleoside triphosphate metabolic process	5/50	224/13209	0.00152726	0.0175707	0.0141013	COX2/ND3/ND2/ND4/ND5	5
GO:1901970	positive regulation of mitotic sister chromatid separation	2/50	16/13209	0.00162897	0.0185642	0.0148986	BIRC5/AURKB	2
GO:0009144	purine nucleoside triphosphate metabolic process	5/50	229/13209	0.0016832	0.0190029	0.0152507	COX2/ND3/ND2/ND4/ND5	5
GO:0009199	ribonucleoside triphosphate metabolic process	5/50	231/13209	0.00174875	0.0195601	0.0156979	COX2/ND3/ND2/ND4/ND5	5
GO:0006164	purine nucleotide biosynthetic process	5/50	238/13209	0.00199304	0.022088	0.0177266	COX2/ND3/ND2/ND4/ND5	5
GO:0034501	protein localization to kinetochore	2/50	18/13209	0.00206693	0.0222933	0.0178913	CDK1/AURKB	2
GO:0051988	regulation of attachment of spindle microtubules to kinetochore	2/50	18/13209	0.00206693	0.0222933	0.0178913	BIRC5/AURKB	2
GO:1903083	protein localization to condensed chromosome	2/50	18/13209	0.00206693	0.0222933	0.0178913	CDK1/AURKB	2
GO:0090307	mitotic spindle assembly	3/50	68/13209	0.00215137	0.0229987	0.0184575	BIRC5/TPX2/AURKB	3
GO:0051052	regulation of DNA metabolic process	7/50	485/13209	0.00219066	0.0232133	0.0186297	ACTB/HMGB1/CDK1/FUS/CCNA2/MCM5/AURKB	7
GO:1900242	regulation of synaptic vesicle endocytosis	2/50	19/13209	0.00230452	0.0242075	0.0194276	ACTB/ACTG1	2
GO:0072522	purine-containing compound biosynthetic process	5/50	247/13209	0.00234281	0.0243976	0.0195801	COX2/ND3/ND2/ND4/ND5	5
GO:0009141	nucleoside triphosphate metabolic process	5/50	248/13209	0.00238427	0.0246171	0.0197563	COX2/ND3/ND2/ND4/ND5	5
GO:0051258	protein polymerization	5/50	249/13209	0.00242626	0.0248383	0.0199338	TUBA1A/UBE2C/TPX2/STMN1/TMSB15A	5
GO:0031099	regeneration	4/50	151/13209	0.00251261	0.0255061	0.0204698	CDK1/NREP/ELAVL4/CCNA2	4
GO:0150105	protein localization to cell-cell junction	2/50	20/13209	0.0025544	0.0257143	0.0206369	ACTB/ACTG1	2
GO:0034109	homotypic cell-cell adhesion	3/50	74/13209	0.00273884	0.0273431	0.0219441	ACTB/ACTG1/MYL9	3
GO:0051315	attachment of mitotic spindle microtubules to kinetochore	2/50	21/13209	0.00281647	0.027661	0.0221992	BIRC5/AURKB	2
GO:1903902	positive regulation of viral life cycle	2/50	21/13209	0.00281647	0.027661	0.0221992	HMGB1/LGALS1	2
GO:0006260	DNA replication	5/50	264/13209	0.00312286	0.0304227	0.0244156	CDK1/RRM2/PCLAF/CCNA2/MCM5	5
GO:0032392	DNA geometric change	3/50	79/13209	0.00329716	0.0318638	0.0255721	HMGB1/TOP2A/MCM5	3
GO:0000281	mitotic cytokinesis	3/50	80/13209	0.00341657	0.0327557	0.0262879	BIRC5/STMN1/AURKB	3
GO:1901992	positive regulation of mitotic cell cycle phase transition	3/50	81/13209	0.00353859	0.0336584	0.0270124	CDK1/RRM2/UBE2C	3
GO:0071103	DNA conformation change	3/50	84/13209	0.00392059	0.0370006	0.0296946	HMGB1/TOP2A/MCM5	3
GO:0046785	microtubule polymerization	3/50	85/13209	0.00405329	0.0379564	0.0304617	TUBA1A/TPX2/STMN1	3
GO:0051054	positive regulation of DNA metabolic process	5/50	282/13209	0.00413773	0.038449	0.0308571	ACTB/HMGB1/CDK1/FUS/AURKB	5
GO:0006310	DNA recombination	5/50	284/13209	0.00426349	0.0391151	0.0313916	ACTB/HMGB1/TOP2A/FUS/MCM5	5
GO:0051984	positive regulation of chromosome segregation	2/50	26/13209	0.00430655	0.0391151	0.0313916	BIRC5/AURKB	2
GO:1903421	regulation of synaptic vesicle recycling	2/50	26/13209	0.00430655	0.0391151	0.0313916	ACTB/ACTG1	2
GO:1904666	regulation of ubiquitin protein ligase activity	2/50	27/13209	0.00463987	0.0415183	0.0333203	UBE2C/MAD2L1	2
GO:1905820	positive regulation of chromosome separation	2/50	27/13209	0.00463987	0.0415183	0.0333203	BIRC5/AURKB	2
GO:0021549	cerebellum development	3/50	93/13209	0.00521382	0.046311	0.0371666	TUBA1A/COX1/ND4	3
GO:0070633	transepithelial transport	2/50	29/13209	0.00534111	0.046754	0.0375222	ACTB/ACTG1	2
GO:0070979	protein K11-linked ubiquitination	2/50	29/13209	0.00534111	0.046754	0.0375222	UBE2C/UBE2T	2
GO:0035633	maintenance of blood-brain barrier	2/50	30/13209	0.00570884	0.0496135	0.0398171	ACTB/ACTG1	2
GO:0001906	cell killing	3/50	97/13209	0.00586166	0.0505777	0.0405909	TUBB/TUBB4B/HMGN2	3
GO:0033108	mitochondrial respiratory chain complex assembly	3/50	99/13209	0.00620287	0.0531423	0.0426491	ND2/ND4/ND5	3
GO:0022037	metencephalon development	3/50	100/13209	0.00637785	0.0538772	0.0432389	TUBA1A/COX1/ND4	3
GO:0030168	platelet activation	3/50	100/13209	0.00637785	0.0538772	0.0432389	ACTB/ACTG1/MYL9	3
GO:0032467	positive regulation of cytokinesis	2/50	32/13209	0.00647811	0.0539694	0.0433128	BIRC5/AURKB	2
GO:0046688	response to copper ion	2/50	32/13209	0.00647811	0.0539694	0.0433128	COX1/CDK1	2
GO:1901989	positive regulation of cell cycle phase transition	3/50	101/13209	0.00655576	0.0542422	0.0435317	CDK1/RRM2/UBE2C	3
GO:0009611	response to wounding	6/50	453/13209	0.00697151	0.0572896	0.0459775	ACTB/CDK1/ACTG1/NREP/ACTA2/MYL9	6
GO:0034502	protein localization to chromosome	3/50	105/13209	0.00729695	0.0591591	0.0474778	H4C3/CDK1/AURKB	3
GO:0061640	cytoskeleton-dependent cytokinesis	3/50	105/13209	0.00729695	0.0591591	0.0474778	BIRC5/STMN1/AURKB	3
GO:0030261	chromosome condensation	2/50	35/13209	0.00771521	0.0618344	0.0496249	CDK1/TOP2A	2
GO:0010035	response to inorganic substance	6/50	463/13209	0.0077293	0.0618344	0.0496249	TUBA1A/COX1/CDK1/ACTG1/ND5/CCNA2	6
GO:0031111	negative regulation of microtubule polymerization or depolymerization	2/50	36/13209	0.00814941	0.0639253	0.0513029	TPX2/STMN1	2
GO:0046596	regulation of viral entry into host cell	2/50	36/13209	0.00814941	0.0639253	0.0513029	HMGB1/LGALS1	2
GO:1905168	positive regulation of double-strand break repair via homologous recombination	2/50	36/13209	0.00814941	0.0639253	0.0513029	ACTB/FUS	2
GO:0045931	positive regulation of mitotic cell cycle	3/50	110/13209	0.0082908	0.0646147	0.0518562	CDK1/RRM2/UBE2C	3
GO:0006163	purine nucleotide metabolic process	6/50	474/13209	0.00863019	0.0668286	0.053633	COX2/ND3/ND2/ND4/IDH2/ND5	6
GO:1903900	regulation of viral life cycle	3/50	113/13209	0.00892356	0.0686602	0.0551029	HMGB1/TOP2A/LGALS1	3
GO:0042220	response to cocaine	2/50	38/13209	0.00905008	0.069193	0.0555304	ELAVL4/CCNA2	2
GO:0007019	microtubule depolymerization	2/50	40/13209	0.00999318	0.0758001	0.060833	TPX2/STMN1	2
GO:0046718	viral entry into host cell	3/50	118/13209	0.0100397	0.0758001	0.060833	HMGB1/CDK1/LGALS1	3
GO:0031109	microtubule polymerization or depolymerization	3/50	120/13209	0.010508	0.0788426	0.0632747	TUBA1A/TPX2/STMN1	3
GO:0072521	purine-containing compound metabolic process	6/50	499/13209	0.0109565	0.0813589	0.0652941	COX2/ND3/ND2/ND4/IDH2/ND5	6
GO:0052372	modulation by symbiont of entry into host	2/50	42/13209	0.0109781	0.0813589	0.0652941	HMGB1/LGALS1	2
GO:0044409	entry into host	3/50	124/13209	0.0114821	0.0840632	0.0674645	HMGB1/CDK1/LGALS1	3
GO:0045739	positive regulation of DNA repair	3/50	124/13209	0.0114821	0.0840632	0.0674645	ACTB/HMGB1/FUS	3
GO:0042267	natural killer cell mediated cytotoxicity	2/50	44/13209	0.0120041	0.0873548	0.0701061	TUBB/TUBB4B	2
GO:0000086	G2/M transition of mitotic cell cycle	3/50	127/13209	0.0122459	0.0885815	0.0710906	CDK1/CCNA2/AURKB	3
GO:0006275	regulation of DNA replication	3/50	128/13209	0.0125069	0.0895797	0.0718917	CDK1/CCNA2/MCM5	3
GO:0043903	regulation of biological process involved in symbiotic interaction	2/50	45/13209	0.0125323	0.0895797	0.0718917	HMGB1/LGALS1	2
GO:0007098	centrosome cycle	3/50	130/13209	0.0130384	0.0923344	0.0741024	TUBA1A/CDK1/PCLAF	3
GO:0002228	natural killer cell mediated immunity	2/50	46/13209	0.0130705	0.0923344	0.0741024	TUBB/TUBB4B	2
GO:0031333	negative regulation of protein-containing complex assembly	3/50	131/13209	0.0133089	0.0934721	0.0750155	HMGB1/STMN1/TMSB15A	3
GO:0050792	regulation of viral process	3/50	133/13209	0.0138597	0.0967773	0.0776681	HMGB1/TOP2A/LGALS1	3
GO:0030902	hindbrain development	3/50	134/13209	0.0141399	0.0981663	0.0787828	TUBA1A/COX1/ND4	3
GO:0048255	mRNA stabilization	2/50	49/13209	0.0147447	0.10178	0.0816832	FUS/ELAVL4	2
GO:0031100	animal organ regeneration	2/50	50/13209	0.0153222	0.105166	0.0844006	CDK1/CCNA2	2
GO:0044839	cell cycle G2/M phase transition	3/50	141/13209	0.0161916	0.109885	0.0881874	CDK1/CCNA2/AURKB	3
GO:1902904	negative regulation of supramolecular fiber organization	3/50	141/13209	0.0161916	0.109885	0.0881874	TPX2/STMN1/TMSB15A	3
GO:0051494	negative regulation of cytoskeleton organization	3/50	142/13209	0.0164977	0.111337	0.0893526	TPX2/STMN1/TMSB15A	3
GO:0031023	microtubule organizing center organization	3/50	143/13209	0.0168071	0.112706	0.0904512	TUBA1A/CDK1/PCLAF	3
GO:0009150	purine ribonucleotide metabolic process	5/50	398/13209	0.0168872	0.112706	0.0904512	COX2/ND3/ND2/ND4/ND5	5
GO:0019058	viral life cycle	4/50	262/13209	0.0170623	0.113249	0.0908871	HMGB1/CDK1/TOP2A/LGALS1	4
GO:0044000	movement in host	3/50	147/13209	0.0180771	0.119329	0.0957664	HMGB1/CDK1/LGALS1	3
GO:0007080	mitotic metaphase plate congression	2/50	55/13209	0.0183532	0.120046	0.096342	BIRC5/AURKB	2
GO:0050878	regulation of body fluid levels	4/50	268/13209	0.0183845	0.120046	0.096342	ACTB/COX2/ACTG1/MYL9	4
GO:0009416	response to light stimulus	4/50	270/13209	0.0188391	0.122004	0.0979139	TUBA1A/ND3/PCLAF/AURKB	4
GO:0001895	retina homeostasis	2/50	56/13209	0.0189874	0.122004	0.0979139	ACTB/ACTG1	2
GO:0051438	regulation of ubiquitin-protein transferase activity	2/50	56/13209	0.0189874	0.122004	0.0979139	UBE2C/MAD2L1	2
GO:1902373	negative regulation of mRNA catabolic process	2/50	57/13209	0.0196309	0.125131	0.100423	FUS/ELAVL4	2
GO:0009259	ribonucleotide metabolic process	5/50	414/13209	0.0196812	0.125131	0.100423	COX2/ND3/ND2/ND4/ND5	5
GO:0050867	positive regulation of cell activation	4/50	275/13209	0.0200061	0.126531	0.101546	ACTB/HMGB1/ACTA2/LGALS1	4
GO:0043489	RNA stabilization	2/50	58/13209	0.0202834	0.127616	0.102418	FUS/ELAVL4	2
GO:0010972	negative regulation of G2/M transition of mitotic cell cycle	2/50	59/13209	0.0209449	0.131096	0.10521	CDK1/AURKB	2
GO:0019693	ribose phosphate metabolic process	5/50	422/13209	0.0211866	0.131925	0.105876	COX2/ND3/ND2/ND4/ND5	5
GO:0055001	muscle cell development	3/50	158/13209	0.0218398	0.135295	0.10858	CDK1/ACTG1/MYL9	3
GO:0000724	double-strand break repair via homologous recombination	3/50	159/13209	0.0222016	0.135337	0.108614	ACTB/FUS/MCM5	3
GO:2001022	positive regulation of response to DNA damage stimulus	3/50	159/13209	0.0222016	0.135337	0.108614	ACTB/HMGB1/FUS	3
GO:0030239	myofibril assembly	2/50	61/13209	0.0222948	0.135337	0.108614	ACTG1/MYL9	2
GO:1902750	negative regulation of cell cycle G2/M phase transition	2/50	61/13209	0.0222948	0.135337	0.108614	CDK1/AURKB	2
GO:0006302	double-strand break repair	4/50	286/13209	0.022729	0.137283	0.110176	ACTB/HMGB1/FUS/MCM5	4
GO:0055002	striated muscle cell development	2/50	62/13209	0.022983	0.138127	0.110853	ACTG1/MYL9	2
GO:0000910	cytokinesis	3/50	162/13209	0.0233067	0.138692	0.111306	BIRC5/STMN1/AURKB	3
GO:0051701	biological process involved in interaction with host	3/50	162/13209	0.0233067	0.138692	0.111306	HMGB1/CDK1/LGALS1	3
GO:0051781	positive regulation of cell division	2/50	63/13209	0.0236799	0.139548	0.111994	BIRC5/AURKB	2
GO:0000725	recombinational repair	3/50	163/13209	0.0236816	0.139548	0.111994	ACTB/FUS/MCM5	3
GO:0045911	positive regulation of DNA recombination	2/50	65/13209	0.0250996	0.147186	0.118123	ACTB/FUS	2
GO:0070936	protein K48-linked ubiquitination	2/50	66/13209	0.0258222	0.150692	0.120937	UBE2C/UBE2T	2
GO:0007596	blood coagulation	3/50	169/13209	0.0260003	0.151002	0.121186	ACTB/ACTG1/MYL9	3
GO:0010569	regulation of double-strand break repair via homologous recombination	2/50	67/13209	0.0265533	0.153476	0.123171	ACTB/FUS	2
GO:0050817	coagulation	3/50	171/13209	0.0267995	0.154161	0.123721	ACTB/ACTG1/MYL9	3
GO:0043687	post-translational protein modification	2/50	68/13209	0.0272928	0.155934	0.125144	CCNA2/AURKB	2
GO:0010038	response to metal ion	4/50	303/13209	0.0273659	0.155934	0.125144	TUBA1A/COX1/CDK1/ACTG1	4
GO:0007599	hemostasis	3/50	174/13209	0.0280229	0.156819	0.125854	ACTB/ACTG1/MYL9	3
GO:0048488	synaptic vesicle endocytosis	2/50	69/13209	0.0280405	0.156819	0.125854	ACTB/ACTG1	2
GO:0051310	metaphase plate congression	2/50	69/13209	0.0280405	0.156819	0.125854	BIRC5/AURKB	2
GO:1902369	negative regulation of RNA catabolic process	2/50	69/13209	0.0280405	0.156819	0.125854	FUS/ELAVL4	2
GO:0050870	positive regulation of T cell activation	3/50	175/13209	0.0284373	0.158305	0.127047	ACTB/HMGB1/LGALS1	3
GO:0048678	response to axon injury	2/50	70/13209	0.0287965	0.15957	0.128062	CDK1/NREP	2
GO:0140238	presynaptic endocytosis	2/50	71/13209	0.0295606	0.163056	0.13086	ACTB/ACTG1	2
GO:0032272	negative regulation of protein polymerization	2/50	72/13209	0.0303328	0.166555	0.133668	STMN1/TMSB15A	2
GO:0031032	actomyosin structure organization	3/50	180/13209	0.0305583	0.167034	0.134052	ACTG1/STMN1/MYL9	3
GO:0071897	DNA biosynthetic process	3/50	181/13209	0.0309924	0.167788	0.134658	TK1/PCLAF/AURKB	3
GO:0008306	associative learning	2/50	73/13209	0.0311131	0.167788	0.134658	TUBA1A/ELAVL4	2
GO:0032508	DNA duplex unwinding	2/50	73/13209	0.0311131	0.167788	0.134658	TOP2A/MCM5	2
GO:1902074	response to salt	4/50	316/13209	0.0312697	0.167883	0.134734	TUBA1A/ACTG1/ELAVL4/CCNA2	4
GO:0065004	protein-DNA complex assembly	3/50	182/13209	0.0314296	0.167996	0.134824	HMGB1/H4C3/CENPK	3
GO:0051303	establishment of chromosome localization	2/50	76/13209	0.0335011	0.178279	0.143077	BIRC5/AURKB	2
GO:0002449	lymphocyte mediated immunity	3/50	187/13209	0.033665	0.178365	0.143146	HMGB1/TUBB/TUBB4B	3
GO:0001909	leukocyte mediated cytotoxicity	2/50	77/13209	0.0343127	0.179436	0.144006	TUBB/TUBB4B	2
GO:0032465	regulation of cytokinesis	2/50	77/13209	0.0343127	0.179436	0.144006	BIRC5/AURKB	2
GO:0051262	protein tetramerization	2/50	77/13209	0.0343127	0.179436	0.144006	TK1/RRM2	2
GO:1902903	regulation of supramolecular fiber organization	4/50	329/13209	0.0354882	0.184112	0.147758	ACTG1/TPX2/STMN1/TMSB15A	4
GO:1903039	positive regulation of leukocyte cell-cell adhesion	3/50	191/13209	0.0355117	0.184112	0.147758	ACTB/HMGB1/LGALS1	3
GO:0036465	synaptic vesicle recycling	2/50	79/13209	0.0359589	0.185634	0.148979	ACTB/ACTG1	2
GO:1903312	negative regulation of mRNA metabolic process	2/50	80/13209	0.0367933	0.188951	0.151642	FUS/ELAVL4	2
GO:0051098	regulation of binding	4/50	334/13209	0.0371952	0.188951	0.151642	ACTB/HMGB1/STMN1/AURKB	4
GO:0045653	negative regulation of megakaryocyte differentiation	1/50	10/13209	0.0372271	0.188951	0.151642	H4C3	1
GO:0051660	establishment of centrosome localization	1/50	10/13209	0.0372271	0.188951	0.151642	MAD2L1	1
GO:0032970	regulation of actin filament-based process	4/50	335/13209	0.0375422	0.18943	0.152026	ACTG1/ACTA2/STMN1/TMSB15A	4
GO:0051492	regulation of stress fiber assembly	2/50	81/13209	0.0376352	0.18943	0.152026	ACTG1/STMN1	2
GO:0000079	regulation of cyclin-dependent protein serine/threonine kinase activity	2/50	82/13209	0.0384845	0.192902	0.154812	ACTB/CCNA2	2
GO:0032091	negative regulation of protein binding	2/50	83/13209	0.0393411	0.195572	0.156956	ACTB/AURKB	2
GO:2000781	positive regulation of double-strand break repair	2/50	83/13209	0.0393411	0.195572	0.156956	ACTB/FUS	2
GO:0031110	regulation of microtubule polymerization or depolymerization	2/50	84/13209	0.040205	0.196718	0.157875	TPX2/STMN1	2
GO:0050000	chromosome localization	2/50	84/13209	0.040205	0.196718	0.157875	BIRC5/AURKB	2
GO:0071824	protein-DNA complex subunit organization	3/50	202/13209	0.0408564	0.196718	0.157875	HMGB1/H4C3/CENPK	3
GO:0002643	regulation of tolerance induction	1/50	11/13209	0.0408743	0.196718	0.157875	HMGB1	1
GO:0009120	deoxyribonucleoside metabolic process	1/50	11/13209	0.0408743	0.196718	0.157875	TK1	1
GO:0010310	regulation of hydrogen peroxide metabolic process	1/50	11/13209	0.0408743	0.196718	0.157875	COX2	1
GO:0072537	fibroblast activation	1/50	11/13209	0.0408743	0.196718	0.157875	ACTA2	1
GO:2001171	positive regulation of ATP biosynthetic process	1/50	11/13209	0.0408743	0.196718	0.157875	COX2	1
GO:0043279	response to alkaloid	2/50	85/13209	0.0410762	0.196905	0.158025	ELAVL4/CCNA2	2
GO:0042060	wound healing	4/50	346/13209	0.0414841	0.197202	0.158264	ACTB/ACTG1/ACTA2/MYL9	4
GO:0001894	tissue homeostasis	3/50	204/13209	0.0418697	0.197202	0.158264	TUBA1A/ACTB/ACTG1	3
GO:0006282	regulation of DNA repair	3/50	204/13209	0.0418697	0.197202	0.158264	ACTB/HMGB1/FUS	3
GO:0060249	anatomical structure homeostasis	3/50	204/13209	0.0418697	0.197202	0.158264	TUBA1A/ACTB/ACTG1	3
GO:1904029	regulation of cyclin-dependent protein kinase activity	2/50	86/13209	0.0419544	0.197202	0.158264	ACTB/CCNA2	2
GO:0030705	cytoskeleton-dependent intracellular transport	3/50	205/13209	0.0423812	0.198436	0.159254	TUBA1A/TUBA1B/TUBB	3
GO:0051259	protein complex oligomerization	3/50	206/13209	0.0428958	0.198948	0.159664	TK1/RRM2/FUS	3
GO:0048144	fibroblast proliferation	2/50	88/13209	0.0437322	0.198948	0.159664	CDK1/CCNA2	2
GO:0000727	double-strand break repair via break-induced replication	1/50	12/13209	0.0445079	0.198948	0.159664	MCM5	1
GO:0002837	regulation of immune response to tumor cell	1/50	12/13209	0.0445079	0.198948	0.159664	HMGB1	1
GO:0002903	negative regulation of B cell apoptotic process	1/50	12/13209	0.0445079	0.198948	0.159664	AURKB	1
GO:0010992	ubiquitin recycling	1/50	12/13209	0.0445079	0.198948	0.159664	UBE2C	1
GO:0048012	hepatocyte growth factor receptor signaling pathway	1/50	12/13209	0.0445079	0.198948	0.159664	STMN1	1
GO:0050665	hydrogen peroxide biosynthetic process	1/50	12/13209	0.0445079	0.198948	0.159664	COX2	1
GO:0055012	ventricular cardiac muscle cell differentiation	1/50	12/13209	0.0445079	0.198948	0.159664	CDK1	1
GO:1903428	positive regulation of reactive oxygen species biosynthetic process	1/50	12/13209	0.0445079	0.198948	0.159664	COX2	1
GO:1904667	negative regulation of ubiquitin protein ligase activity	1/50	12/13209	0.0445079	0.198948	0.159664	MAD2L1	1
GO:0045471	response to ethanol	2/50	89/13209	0.0446315	0.198948	0.159664	CDK1/ND4	2
GO:0110020	regulation of actomyosin structure organization	2/50	89/13209	0.0446315	0.198948	0.159664	ACTG1/STMN1	2
GO:0045445	myoblast differentiation	2/50	90/13209	0.0455377	0.202241	0.162307	ACTB/LGALS1	2
GO:0016032	viral process	4/50	358/13209	0.0460452	0.203282	0.163143	HMGB1/CDK1/TOP2A/LGALS1	4
GO:0001738	morphogenesis of a polarized epithelium	2/50	92/13209	0.0473706	0.203282	0.163143	ACTB/ACTG1	2
GO:0010389	regulation of G2/M transition of mitotic cell cycle	2/50	92/13209	0.0473706	0.203282	0.163143	CDK1/AURKB	2
GO:0002834	regulation of response to tumor cell	1/50	13/13209	0.048128	0.203282	0.163143	HMGB1	1
GO:0006122	mitochondrial electron transport, ubiquinol to cytochrome c	1/50	13/13209	0.048128	0.203282	0.163143	CYTB	1
GO:0015874	norepinephrine transport	1/50	13/13209	0.048128	0.203282	0.163143	ACTB	1
GO:0021542	dentate gyrus development	1/50	13/13209	0.048128	0.203282	0.163143	TUBA1A	1
GO:0034333	adherens junction assembly	1/50	13/13209	0.048128	0.203282	0.163143	ACTB	1
GO:0044320	cellular response to leptin stimulus	1/50	13/13209	0.048128	0.203282	0.163143	CCNA2	1
GO:0072567	chemokine (C-X-C motif) ligand 2 production	1/50	13/13209	0.048128	0.203282	0.163143	HMGB1	1
GO:0090493	catecholamine uptake	1/50	13/13209	0.048128	0.203282	0.163143	ACTB	1
GO:1902065	response to L-glutamate	1/50	13/13209	0.048128	0.203282	0.163143	TUBA1A	1
GO:1905564	positive regulation of vascular endothelial cell proliferation	1/50	13/13209	0.048128	0.203282	0.163143	HMGB1	1
GO:2000341	regulation of chemokine (C-X-C motif) ligand 2 production	1/50	13/13209	0.048128	0.203282	0.163143	HMGB1	1
GO:0032231	regulation of actin filament bundle assembly	2/50	93/13209	0.0482971	0.203285	0.163146	ACTG1/STMN1	2
GO:0006979	response to oxidative stress	4/50	370/13209	0.0508785	0.204234	0.163906	ND3/COX1/CDK1/ND5	4
GO:0030038	contractile actin filament bundle assembly	2/50	96/13209	0.0511163	0.204234	0.163906	ACTG1/STMN1	2
GO:0043149	stress fiber assembly	2/50	96/13209	0.0511163	0.204234	0.163906	ACTG1/STMN1	2
GO:0009263	deoxyribonucleotide biosynthetic process	1/50	14/13209	0.0517347	0.204234	0.163906	RRM2	1
GO:0009265	2'-deoxyribonucleotide biosynthetic process	1/50	14/13209	0.0517347	0.204234	0.163906	RRM2	1
GO:0030174	regulation of DNA-templated DNA replication initiation	1/50	14/13209	0.0517347	0.204234	0.163906	MCM5	1
GO:0031115	negative regulation of microtubule polymerization	1/50	14/13209	0.0517347	0.204234	0.163906	STMN1	1
GO:0045176	apical protein localization	1/50	14/13209	0.0517347	0.204234	0.163906	ACTB	1
GO:0046385	deoxyribose phosphate biosynthetic process	1/50	14/13209	0.0517347	0.204234	0.163906	RRM2	1
GO:0048308	organelle inheritance	1/50	14/13209	0.0517347	0.204234	0.163906	CDK1	1
GO:0048313	Golgi inheritance	1/50	14/13209	0.0517347	0.204234	0.163906	CDK1	1
GO:0051290	protein heterotetramerization	1/50	14/13209	0.0517347	0.204234	0.163906	RRM2	1
GO:0051782	negative regulation of cell division	1/50	14/13209	0.0517347	0.204234	0.163906	AURKB	1
GO:0071732	cellular response to nitric oxide	1/50	14/13209	0.0517347	0.204234	0.163906	CCNA2	1
GO:0072109	glomerular mesangium development	1/50	14/13209	0.0517347	0.204234	0.163906	ACTA2	1
GO:0072350	tricarboxylic acid metabolic process	1/50	14/13209	0.0517347	0.204234	0.163906	IDH2	1
GO:0090025	regulation of monocyte chemotaxis	1/50	14/13209	0.0517347	0.204234	0.163906	HMGB1	1
GO:1904424	regulation of GTP binding	1/50	14/13209	0.0517347	0.204234	0.163906	STMN1	1
GO:1904668	positive regulation of ubiquitin protein ligase activity	1/50	14/13209	0.0517347	0.204234	0.163906	UBE2C	1
GO:0042752	regulation of circadian rhythm	2/50	97/13209	0.052069	0.204884	0.164429	CDK1/TOP2A	2
GO:0022409	positive regulation of cell-cell adhesion	3/50	226/13209	0.0538457	0.207566	0.166581	ACTB/HMGB1/LGALS1	3
GO:1902414	protein localization to cell junction	2/50	100/13209	0.0549654	0.207566	0.166581	ACTB/ACTG1	2
GO:0000712	resolution of meiotic recombination intermediates	1/50	15/13209	0.0553279	0.207566	0.166581	TOP2A	1
GO:0001773	myeloid dendritic cell activation	1/50	15/13209	0.0553279	0.207566	0.166581	HMGB1	1
GO:0002418	immune response to tumor cell	1/50	15/13209	0.0553279	0.207566	0.166581	HMGB1	1
GO:0002902	regulation of B cell apoptotic process	1/50	15/13209	0.0553279	0.207566	0.166581	AURKB	1
GO:0009642	response to light intensity	1/50	15/13209	0.0553279	0.207566	0.166581	ND3	1
GO:0010940	positive regulation of necrotic cell death	1/50	15/13209	0.0553279	0.207566	0.166581	COX2	1
GO:0030810	positive regulation of nucleotide biosynthetic process	1/50	15/13209	0.0553279	0.207566	0.166581	COX2	1
GO:0031640	killing of cells of another organism	1/50	15/13209	0.0553279	0.207566	0.166581	HMGN2	1
GO:0033151	V(D)J recombination	1/50	15/13209	0.0553279	0.207566	0.166581	HMGB1	1
GO:0034162	toll-like receptor 9 signaling pathway	1/50	15/13209	0.0553279	0.207566	0.166581	HMGB1	1
GO:0045091	regulation of single stranded viral RNA replication via double stranded DNA intermediate	1/50	15/13209	0.0553279	0.207566	0.166581	TOP2A	1
GO:0050765	negative regulation of phagocytosis	1/50	15/13209	0.0553279	0.207566	0.166581	HMGB1	1
GO:1900373	positive regulation of purine nucleotide biosynthetic process	1/50	15/13209	0.0553279	0.207566	0.166581	COX2	1
GO:0009314	response to radiation	4/50	384/13209	0.0568601	0.208704	0.167494	TUBA1A/ND3/PCLAF/AURKB	4
GO:0010927	cellular component assembly involved in morphogenesis	2/50	102/13209	0.0569275	0.208704	0.167494	ACTG1/MYL9	2
GO:1902749	regulation of cell cycle G2/M phase transition	2/50	102/13209	0.0569275	0.208704	0.167494	CDK1/AURKB	2
GO:0044843	cell cycle G1/S phase transition	3/50	232/13209	0.0573705	0.208704	0.167494	ACTB/RRM2/CCNA2	3
GO:0070371	ERK1 and ERK2 cascade	3/50	232/13209	0.0573705	0.208704	0.167494	HMGB1/CDK1/ACTA2	3
GO:0110053	regulation of actin filament organization	3/50	232/13209	0.0573705	0.208704	0.167494	ACTG1/STMN1/TMSB15A	3
GO:0007096	regulation of exit from mitosis	1/50	16/13209	0.0589079	0.208704	0.167494	UBE2C	1
GO:0010763	positive regulation of fibroblast migration	1/50	16/13209	0.0589079	0.208704	0.167494	ACTA2	1
GO:0033762	response to glucagon	1/50	16/13209	0.0589079	0.208704	0.167494	CCNA2	1
GO:0036336	dendritic cell migration	1/50	16/13209	0.0589079	0.208704	0.167494	HMGB1	1
GO:0039692	single stranded viral RNA replication via double stranded DNA intermediate	1/50	16/13209	0.0589079	0.208704	0.167494	TOP2A	1
GO:0042104	positive regulation of activated T cell proliferation	1/50	16/13209	0.0589079	0.208704	0.167494	HMGB1	1
GO:0043371	negative regulation of CD4-positive, alpha-beta T cell differentiation	1/50	16/13209	0.0589079	0.208704	0.167494	HMGB1	1
GO:0045063	T-helper 1 cell differentiation	1/50	16/13209	0.0589079	0.208704	0.167494	HMGB1	1
GO:0071371	cellular response to gonadotropin stimulus	1/50	16/13209	0.0589079	0.208704	0.167494	CCNA2	1
GO:1900006	positive regulation of dendrite development	1/50	16/13209	0.0589079	0.208704	0.167494	ELAVL4	1
GO:1902170	cellular response to reactive nitrogen species	1/50	16/13209	0.0589079	0.208704	0.167494	CCNA2	1
GO:1904355	positive regulation of telomere capping	1/50	16/13209	0.0589079	0.208704	0.167494	AURKB	1
GO:0051261	protein depolymerization	2/50	104/13209	0.058914	0.208704	0.167494	TPX2/STMN1	2
GO:0044403	biological process involved in symbiotic interaction	3/50	235/13209	0.0591734	0.20901	0.16774	HMGB1/CDK1/LGALS1	3
GO:0051251	positive regulation of lymphocyte activation	3/50	237/13209	0.0603903	0.212687	0.17069	ACTB/HMGB1/LGALS1	3
GO:0042542	response to hydrogen peroxide	2/50	106/13209	0.0609245	0.213944	0.1717	CDK1/ND5	2
GO:0061041	regulation of wound healing	2/50	107/13209	0.0619386	0.215012	0.172557	ACTG1/ACTA2	2
GO:0001780	neutrophil homeostasis	1/50	17/13209	0.0624745	0.215012	0.172557	HMGB1	1
GO:0006103	2-oxoglutarate metabolic process	1/50	17/13209	0.0624745	0.215012	0.172557	IDH2	1
GO:0006213	pyrimidine nucleoside metabolic process	1/50	17/13209	0.0624745	0.215012	0.172557	TK1	1
GO:0044321	response to leptin	1/50	17/13209	0.0624745	0.215012	0.172557	CCNA2	1
GO:0051382	kinetochore assembly	1/50	17/13209	0.0624745	0.215012	0.172557	CENPK	1
GO:0071731	response to nitric oxide	1/50	17/13209	0.0624745	0.215012	0.172557	CCNA2	1
GO:0051146	striated muscle cell differentiation	3/50	241/13209	0.0628596	0.215723	0.173127	CDK1/ACTG1/MYL9	3
GO:0060045	positive regulation of cardiac muscle cell proliferation	1/50	18/13209	0.0660279	0.22405	0.17981	CDK1	1
GO:0061744	motor behavior	1/50	18/13209	0.0660279	0.22405	0.17981	TUBA1A	1
GO:1902430	negative regulation of amyloid-beta formation	1/50	18/13209	0.0660279	0.22405	0.17981	RTN1	1
GO:2001169	regulation of ATP biosynthetic process	1/50	18/13209	0.0660279	0.22405	0.17981	COX2	1
GO:0001666	response to hypoxia	3/50	247/13209	0.0666512	0.225531	0.180999	ND4/ND5/CCNA2	3
GO:0051656	establishment of organelle localization	4/50	410/13209	0.0689389	0.232621	0.186688	TUBA1A/MAD2L1/BIRC5/AURKB	4
GO:0002507	tolerance induction	1/50	19/13209	0.0695681	0.232793	0.186827	HMGB1	1
GO:0046639	negative regulation of alpha-beta T cell differentiation	1/50	19/13209	0.0695681	0.232793	0.186827	HMGB1	1
GO:0070935	3'-UTR-mediated mRNA stabilization	1/50	19/13209	0.0695681	0.232793	0.186827	ELAVL4	1
GO:0050808	synapse organization	4/50	413/13209	0.0704128	0.234969	0.188573	TUBA1A/ACTB/ACTG1/TUBB	4
GO:1903037	regulation of leukocyte cell-cell adhesion	3/50	255/13209	0.0718678	0.237704	0.190768	ACTB/HMGB1/LGALS1	3
GO:0002252	immune effector process	4/50	416/13209	0.071903	0.237704	0.190768	HMGB1/TUBB/TUBB4B/LGALS1	4
GO:0000018	regulation of DNA recombination	2/50	117/13209	0.07239	0.237704	0.190768	ACTB/FUS	2
GO:0009162	deoxyribonucleoside monophosphate metabolic process	1/50	20/13209	0.0730951	0.237704	0.190768	TK1	1
GO:0021895	cerebral cortex neuron differentiation	1/50	20/13209	0.0730951	0.237704	0.190768	ELAVL4	1
GO:0032069	regulation of nuclease activity	1/50	20/13209	0.0730951	0.237704	0.190768	HMGB1	1
GO:0071786	endoplasmic reticulum tubular network organization	1/50	20/13209	0.0730951	0.237704	0.190768	RTN1	1
GO:0101023	vascular endothelial cell proliferation	1/50	20/13209	0.0730951	0.237704	0.190768	HMGB1	1
GO:1905562	regulation of vascular endothelial cell proliferation	1/50	20/13209	0.0730951	0.237704	0.190768	HMGB1	1
GO:0002443	leukocyte mediated immunity	3/50	257/13209	0.0732002	0.237704	0.190768	HMGB1/TUBB/TUBB4B	3
GO:0050863	regulation of T cell activation	3/50	259/13209	0.0745438	0.241418	0.193749	ACTB/HMGB1/LGALS1	3
GO:0036293	response to decreased oxygen levels	3/50	260/13209	0.0752198	0.242897	0.194936	ND4/ND5/CCNA2	3
GO:0001783	B cell apoptotic process	1/50	21/13209	0.076609	0.242897	0.194936	AURKB	1
GO:0006268	DNA unwinding involved in DNA replication	1/50	21/13209	0.076609	0.242897	0.194936	MCM5	1
GO:0030262	apoptotic nuclear changes	1/50	21/13209	0.076609	0.242897	0.194936	TOP2A	1
GO:0032689	negative regulation of type II interferon production	1/50	21/13209	0.076609	0.242897	0.194936	HMGB1	1
GO:0035024	negative regulation of Rho protein signal transduction	1/50	21/13209	0.076609	0.242897	0.194936	STMN1	1
GO:0036120	cellular response to platelet-derived growth factor stimulus	1/50	21/13209	0.076609	0.242897	0.194936	CCNA2	1
GO:1902992	negative regulation of amyloid precursor protein catabolic process	1/50	21/13209	0.076609	0.242897	0.194936	RTN1	1
GO:0007043	cell-cell junction assembly	2/50	122/13209	0.0778167	0.24608	0.19749	ACTB/ACTG1	2
GO:0002696	positive regulation of leukocyte activation	3/50	265/13209	0.078641	0.248037	0.199061	ACTB/HMGB1/LGALS1	3
GO:0001964	startle response	1/50	22/13209	0.0801099	0.248773	0.199652	TUBA1A	1
GO:0002313	mature B cell differentiation involved in immune response	1/50	22/13209	0.0801099	0.248773	0.199652	LGALS1	1
GO:0043968	histone H2A acetylation	1/50	22/13209	0.0801099	0.248773	0.199652	ACTB	1
GO:0051383	kinetochore organization	1/50	22/13209	0.0801099	0.248773	0.199652	CENPK	1
GO:0051444	negative regulation of ubiquitin-protein transferase activity	1/50	22/13209	0.0801099	0.248773	0.199652	MAD2L1	1
GO:0060563	neuroepithelial cell differentiation	1/50	22/13209	0.0801099	0.248773	0.199652	TUBB	1
GO:0022411	cellular component disassembly	4/50	436/13209	0.0822528	0.252465	0.202615	CDK1/TOP2A/TPX2/STMN1	4
GO:0051592	response to calcium ion	2/50	127/13209	0.0833684	0.252465	0.202615	TUBA1A/ACTG1	2
GO:2000779	regulation of double-strand break repair	2/50	127/13209	0.0833684	0.252465	0.202615	ACTB/FUS	2
GO:0006921	cellular component disassembly involved in execution phase of apoptosis	1/50	23/13209	0.0835978	0.252465	0.202615	TOP2A	1
GO:0007026	negative regulation of microtubule depolymerization	1/50	23/13209	0.0835978	0.252465	0.202615	TPX2	1
GO:0034698	response to gonadotropin	1/50	23/13209	0.0835978	0.252465	0.202615	CCNA2	1
GO:0036119	response to platelet-derived growth factor	1/50	23/13209	0.0835978	0.252465	0.202615	CCNA2	1
GO:0051291	protein heterooligomerization	1/50	23/13209	0.0835978	0.252465	0.202615	RRM2	1
GO:0055023	positive regulation of cardiac muscle tissue growth	1/50	23/13209	0.0835978	0.252465	0.202615	CDK1	1
GO:0061436	establishment of skin barrier	1/50	23/13209	0.0835978	0.252465	0.202615	STMN1	1
GO:2000515	negative regulation of CD4-positive, alpha-beta T cell activation	1/50	23/13209	0.0835978	0.252465	0.202615	HMGB1	1
GO:0031145	anaphase-promoting complex-dependent catabolic process	1/50	24/13209	0.0870727	0.261651	0.209987	UBE2C	1
GO:0051497	negative regulation of stress fiber assembly	1/50	24/13209	0.0870727	0.261651	0.209987	STMN1	1
GO:0007159	leukocyte cell-cell adhesion	3/50	279/13209	0.0885785	0.265516	0.213088	ACTB/HMGB1/LGALS1	3
GO:0007612	learning	2/50	132/13209	0.0890388	0.266097	0.213555	TUBA1A/ELAVL4	2
GO:1903034	regulation of response to wounding	2/50	133/13209	0.0901865	0.266097	0.213555	ACTG1/ACTA2	2
GO:0002335	mature B cell differentiation	1/50	25/13209	0.0905347	0.266097	0.213555	LGALS1	1
GO:0002548	monocyte chemotaxis	1/50	25/13209	0.0905347	0.266097	0.213555	HMGB1	1
GO:0019985	translesion synthesis	1/50	25/13209	0.0905347	0.266097	0.213555	PCLAF	1
GO:0046006	regulation of activated T cell proliferation	1/50	25/13209	0.0905347	0.266097	0.213555	HMGB1	1
GO:0072012	glomerulus vasculature development	1/50	25/13209	0.0905347	0.266097	0.213555	ACTA2	1
GO:1904353	regulation of telomere capping	1/50	25/13209	0.0905347	0.266097	0.213555	AURKB	1
GO:0045580	regulation of T cell differentiation	2/50	134/13209	0.0913387	0.267809	0.214928	ACTB/HMGB1	2
GO:0070482	response to oxygen levels	3/50	285/13209	0.0929943	0.271786	0.218121	ND4/ND5/CCNA2	3
GO:0010971	positive regulation of G2/M transition of mitotic cell cycle	1/50	26/13209	0.0939838	0.271786	0.218121	CDK1	1
GO:0039694	viral RNA genome replication	1/50	26/13209	0.0939838	0.271786	0.218121	TOP2A	1
GO:0048873	homeostasis of number of cells within a tissue	1/50	26/13209	0.0939838	0.271786	0.218121	TUBA1A	1
GO:0071353	cellular response to interleukin-4	1/50	26/13209	0.0939838	0.271786	0.218121	TUBA1B	1
GO:0070374	positive regulation of ERK1 and ERK2 cascade	2/50	137/13209	0.0948216	0.271786	0.218121	HMGB1/ACTA2	2
GO:1902107	positive regulation of leukocyte differentiation	2/50	137/13209	0.0948216	0.271786	0.218121	ACTB/HMGB1	2
GO:1903708	positive regulation of hemopoiesis	2/50	137/13209	0.0948216	0.271786	0.218121	ACTB/HMGB1	2
GO:0051493	regulation of cytoskeleton organization	4/50	459/13209	0.0950257	0.271786	0.218121	ACTG1/TPX2/STMN1/TMSB15A	4
GO:0009895	negative regulation of catabolic process	3/50	289/13209	0.0959888	0.271786	0.218121	FUS/MAD2L1/ELAVL4	3
GO:0002285	lymphocyte activation involved in immune response	2/50	138/13209	0.0959912	0.271786	0.218121	HMGB1/LGALS1	2
GO:0010458	exit from mitosis	1/50	27/13209	0.0974201	0.271786	0.218121	UBE2C	1
GO:0031114	regulation of microtubule depolymerization	1/50	27/13209	0.0974201	0.271786	0.218121	TPX2	1
GO:0031295	T cell costimulation	1/50	27/13209	0.0974201	0.271786	0.218121	LGALS1	1
GO:0032232	negative regulation of actin filament bundle assembly	1/50	27/13209	0.0974201	0.271786	0.218121	STMN1	1
GO:0032733	positive regulation of interleukin-10 production	1/50	27/13209	0.0974201	0.271786	0.218121	HMGB1	1
GO:0045652	regulation of megakaryocyte differentiation	1/50	27/13209	0.0974201	0.271786	0.218121	H4C3	1
GO:0060421	positive regulation of heart growth	1/50	27/13209	0.0974201	0.271786	0.218121	CDK1	1
GO:0061437	renal system vasculature development	1/50	27/13209	0.0974201	0.271786	0.218121	ACTA2	1
GO:0061440	kidney vasculature development	1/50	27/13209	0.0974201	0.271786	0.218121	ACTA2	1
GO:0070670	response to interleukin-4	1/50	27/13209	0.0974201	0.271786	0.218121	TUBA1B	1
GO:0051100	negative regulation of binding	2/50	140/13209	0.0983428	0.273728	0.219679	ACTB/AURKB	2
GO:0050865	regulation of cell activation	4/50	466/13209	0.0990926	0.273751	0.219697	ACTB/HMGB1/ACTA2/LGALS1	4
GO:0009411	response to UV	2/50	141/13209	0.0995249	0.273751	0.219697	PCLAF/AURKB	2
GO:0071407	cellular response to organic cyclic compound	4/50	467/13209	0.0996803	0.273751	0.219697	ACTB/ND3/CDK1/CCNA2	4
GO:0051017	actin filament bundle assembly	2/50	142/13209	0.100711	0.273751	0.219697	ACTG1/STMN1	2
GO:0002347	response to tumor cell	1/50	28/13209	0.100844	0.273751	0.219697	HMGB1	1
GO:0031294	lymphocyte costimulation	1/50	28/13209	0.100844	0.273751	0.219697	LGALS1	1
GO:0042088	T-helper 1 type immune response	1/50	28/13209	0.100844	0.273751	0.219697	HMGB1	1
GO:0050798	activated T cell proliferation	1/50	28/13209	0.100844	0.273751	0.219697	HMGB1	1
GO:0070229	negative regulation of lymphocyte apoptotic process	1/50	28/13209	0.100844	0.273751	0.219697	AURKB	1
GO:0097028	dendritic cell differentiation	1/50	28/13209	0.100844	0.273751	0.219697	HMGB1	1
GO:2000819	regulation of nucleotide-excision repair	1/50	28/13209	0.100844	0.273751	0.219697	ACTB	1
GO:2001020	regulation of response to DNA damage stimulus	3/50	296/13209	0.101325	0.27444	0.22025	ACTB/HMGB1/FUS	3
GO:0032956	regulation of actin cytoskeleton organization	3/50	297/13209	0.102097	0.27448	0.220282	ACTG1/STMN1/TMSB15A	3
GO:0006298	mismatch repair	1/50	29/13209	0.104254	0.27448	0.220282	HMGB1	1
GO:0007143	female meiotic nuclear division	1/50	29/13209	0.104254	0.27448	0.220282	TOP2A	1
GO:0030808	regulation of nucleotide biosynthetic process	1/50	29/13209	0.104254	0.27448	0.220282	COX2	1
GO:0034508	centromere complex assembly	1/50	29/13209	0.104254	0.27448	0.220282	CENPK	1
GO:0045070	positive regulation of viral genome replication	1/50	29/13209	0.104254	0.27448	0.220282	TOP2A	1
GO:0046636	negative regulation of alpha-beta T cell activation	1/50	29/13209	0.104254	0.27448	0.220282	HMGB1	1
GO:0140894	endolysosomal toll-like receptor signaling pathway	1/50	29/13209	0.104254	0.27448	0.220282	HMGB1	1
GO:1900371	regulation of purine nucleotide biosynthetic process	1/50	29/13209	0.104254	0.27448	0.220282	COX2	1
GO:1902751	positive regulation of cell cycle G2/M phase transition	1/50	29/13209	0.104254	0.27448	0.220282	CDK1	1
GO:1903580	positive regulation of ATP metabolic process	1/50	29/13209	0.104254	0.27448	0.220282	COX2	1
GO:0051302	regulation of cell division	2/50	145/13209	0.104293	0.27448	0.220282	BIRC5/AURKB	2
GO:0061572	actin filament bundle organization	2/50	145/13209	0.104293	0.27448	0.220282	ACTG1/STMN1	2
GO:0010942	positive regulation of cell death	4/50	476/13209	0.105044	0.275855	0.221386	HMGB1/COX2/TOP2A/LGALS1	4
GO:0030098	lymphocyte differentiation	3/50	302/13209	0.105992	0.277741	0.2229	ACTB/HMGB1/LGALS1	3
GO:0006099	tricarboxylic acid cycle	1/50	30/13209	0.107653	0.279135	0.224018	IDH2	1
GO:0008535	respiratory chain complex IV assembly	1/50	30/13209	0.107653	0.279135	0.224018	COX3	1
GO:0032735	positive regulation of interleukin-12 production	1/50	30/13209	0.107653	0.279135	0.224018	HMGB1	1
GO:0061844	antimicrobial humoral immune response mediated by antimicrobial peptide	1/50	30/13209	0.107653	0.279135	0.224018	HMGN2	1
GO:0043488	regulation of mRNA stability	2/50	148/13209	0.10791	0.279135	0.224018	FUS/ELAVL4	2
GO:0070507	regulation of microtubule cytoskeleton organization	2/50	148/13209	0.10791	0.279135	0.224018	TPX2/STMN1	2
GO:2000045	regulation of G1/S transition of mitotic cell cycle	2/50	149/13209	0.109124	0.28167	0.226053	ACTB/RRM2	2
GO:0043537	negative regulation of blood vessel endothelial cell migration	1/50	31/13209	0.111038	0.283581	0.227587	HMGB1	1
GO:0051642	centrosome localization	1/50	31/13209	0.111038	0.283581	0.227587	MAD2L1	1
GO:0060043	regulation of cardiac muscle cell proliferation	1/50	31/13209	0.111038	0.283581	0.227587	CDK1	1
GO:0061842	microtubule organizing center localization	1/50	31/13209	0.111038	0.283581	0.227587	MAD2L1	1
GO:1903426	regulation of reactive oxygen species biosynthetic process	1/50	31/13209	0.111038	0.283581	0.227587	COX2	1
GO:1903706	regulation of hemopoiesis	3/50	309/13209	0.111545	0.284275	0.228143	ACTB/HMGB1/H4C3	3
GO:0051260	protein homooligomerization	2/50	153/13209	0.114014	0.287934	0.23108	TK1/FUS	2
GO:0042743	hydrogen peroxide metabolic process	1/50	32/13209	0.114411	0.287934	0.23108	COX2	1
GO:0048854	brain morphogenesis	1/50	32/13209	0.114411	0.287934	0.23108	TUBA1A	1
GO:0051443	positive regulation of ubiquitin-protein transferase activity	1/50	32/13209	0.114411	0.287934	0.23108	UBE2C	1
GO:0140058	neuron projection arborization	1/50	32/13209	0.114411	0.287934	0.23108	TUBA1A	1
GO:1990000	amyloid fibril formation	1/50	32/13209	0.114411	0.287934	0.23108	FUS	1
GO:0030855	epithelial cell differentiation	4/50	492/13209	0.114904	0.288574	0.231593	CDK1/TUBB/ACTA2/TAGLN	4
GO:0045619	regulation of lymphocyte differentiation	2/50	155/13209	0.11648	0.290342	0.233013	ACTB/HMGB1	2
GO:0014037	Schwann cell differentiation	1/50	33/13209	0.117771	0.290342	0.233013	CDK1	1
GO:0021696	cerebellar cortex morphogenesis	1/50	33/13209	0.117771	0.290342	0.233013	TUBA1A	1
GO:0042307	positive regulation of protein import into nucleus	1/50	33/13209	0.117771	0.290342	0.233013	CDK1	1
GO:0045581	negative regulation of T cell differentiation	1/50	33/13209	0.117771	0.290342	0.233013	HMGB1	1
GO:0045981	positive regulation of nucleotide metabolic process	1/50	33/13209	0.117771	0.290342	0.233013	COX2	1
GO:0051602	response to electrical stimulus	1/50	33/13209	0.117771	0.290342	0.233013	COX1	1
GO:0071392	cellular response to estradiol stimulus	1/50	33/13209	0.117771	0.290342	0.233013	CCNA2	1
GO:1900544	positive regulation of purine nucleotide metabolic process	1/50	33/13209	0.117771	0.290342	0.233013	COX2	1
GO:0000132	establishment of mitotic spindle orientation	1/50	34/13209	0.121119	0.29439	0.236261	MAD2L1	1
GO:0007595	lactation	1/50	34/13209	0.121119	0.29439	0.236261	COX2	1
GO:0032212	positive regulation of telomere maintenance via telomerase	1/50	34/13209	0.121119	0.29439	0.236261	AURKB	1
GO:0046622	positive regulation of organ growth	1/50	34/13209	0.121119	0.29439	0.236261	CDK1	1
GO:0051973	positive regulation of telomerase activity	1/50	34/13209	0.121119	0.29439	0.236261	AURKB	1
GO:0062208	positive regulation of pattern recognition receptor signaling pathway	1/50	34/13209	0.121119	0.29439	0.236261	HMGB1	1
GO:1902003	regulation of amyloid-beta formation	1/50	34/13209	0.121119	0.29439	0.236261	RTN1	1
GO:0043487	regulation of RNA stability	2/50	160/13209	0.122706	0.297647	0.238875	FUS/ELAVL4	2
GO:0006270	DNA replication initiation	1/50	35/13209	0.124455	0.297705	0.238922	MCM5	1
GO:0006301	postreplication repair	1/50	35/13209	0.124455	0.297705	0.238922	PCLAF	1
GO:0007095	mitotic G2 DNA damage checkpoint signaling	1/50	35/13209	0.124455	0.297705	0.238922	CDK1	1
GO:0043277	apoptotic cell clearance	1/50	35/13209	0.124455	0.297705	0.238922	HMGB1	1
GO:0043370	regulation of CD4-positive, alpha-beta T cell differentiation	1/50	35/13209	0.124455	0.297705	0.238922	HMGB1	1
GO:0070316	regulation of G0 to G1 transition	1/50	35/13209	0.124455	0.297705	0.238922	ACTB	1
GO:0071312	cellular response to alkaloid	1/50	35/13209	0.124455	0.297705	0.238922	CCNA2	1
GO:0051099	positive regulation of binding	2/50	162/13209	0.125219	0.298941	0.239913	HMGB1/STMN1	2
GO:0032200	telomere organization	2/50	163/13209	0.12648	0.299719	0.240538	H4C3/AURKB	2
GO:0061013	regulation of mRNA catabolic process	2/50	163/13209	0.12648	0.299719	0.240538	FUS/ELAVL4	2
GO:0007626	locomotory behavior	2/50	164/13209	0.127744	0.299719	0.240538	TUBA1A/ELAVL4	2
GO:0000731	DNA synthesis involved in DNA repair	1/50	36/13209	0.127778	0.299719	0.240538	PCLAF	1
GO:0009124	nucleoside monophosphate biosynthetic process	1/50	36/13209	0.127778	0.299719	0.240538	TK1	1
GO:0032613	interleukin-10 production	1/50	36/13209	0.127778	0.299719	0.240538	HMGB1	1
GO:0032653	regulation of interleukin-10 production	1/50	36/13209	0.127778	0.299719	0.240538	HMGB1	1
GO:0045023	G0 to G1 transition	1/50	36/13209	0.127778	0.299719	0.240538	ACTB	1
GO:1904358	positive regulation of telomere maintenance via telomere lengthening	1/50	36/13209	0.127778	0.299719	0.240538	AURKB	1
GO:0042692	muscle cell differentiation	3/50	331/13209	0.129706	0.303361	0.243461	CDK1/ACTG1/MYL9	3
GO:0043281	regulation of cysteine-type endopeptidase activity involved in apoptotic process	2/50	166/13209	0.130283	0.303361	0.243461	HMGB1/BIRC5	2
GO:0010762	regulation of fibroblast migration	1/50	37/13209	0.131088	0.303361	0.243461	ACTA2	1
GO:0010939	regulation of necrotic cell death	1/50	37/13209	0.131088	0.303361	0.243461	COX2	1
GO:0045663	positive regulation of myoblast differentiation	1/50	37/13209	0.131088	0.303361	0.243461	ACTB	1
GO:0045740	positive regulation of DNA replication	1/50	37/13209	0.131088	0.303361	0.243461	CDK1	1
GO:1903115	regulation of actin filament-based movement	1/50	37/13209	0.131088	0.303361	0.243461	ACTA2	1
GO:0099173	postsynapse organization	2/50	167/13209	0.131556	0.303862	0.243863	ACTB/ACTG1	2
GO:0006338	chromatin remodeling	3/50	334/13209	0.132262	0.304908	0.244702	ACTB/HMGB1/H4C3	3
GO:1902075	cellular response to salt	2/50	168/13209	0.132833	0.305641	0.245291	TUBA1A/CCNA2	2
GO:0000302	response to reactive oxygen species	2/50	169/13209	0.134112	0.305723	0.245356	CDK1/ND5	2
GO:0007020	microtubule nucleation	1/50	38/13209	0.134387	0.305723	0.245356	TPX2	1
GO:0014075	response to amine	1/50	38/13209	0.134387	0.305723	0.245356	CDK1	1
GO:0016233	telomere capping	1/50	38/13209	0.134387	0.305723	0.245356	AURKB	1
GO:0032506	cytokinetic process	1/50	38/13209	0.134387	0.305723	0.245356	AURKB	1
GO:0040001	establishment of mitotic spindle localization	1/50	38/13209	0.134387	0.305723	0.245356	MAD2L1	1
GO:1902806	regulation of cell cycle G1/S phase transition	2/50	170/13209	0.135394	0.307437	0.246732	ACTB/RRM2	2
GO:0032271	regulation of protein polymerization	2/50	171/13209	0.136679	0.30855	0.247625	STMN1/TMSB15A	2
GO:0009394	2'-deoxyribonucleotide metabolic process	1/50	39/13209	0.137673	0.30855	0.247625	RRM2	1
GO:0017004	cytochrome complex assembly	1/50	39/13209	0.137673	0.30855	0.247625	COX3	1
GO:0021587	cerebellum morphogenesis	1/50	39/13209	0.137673	0.30855	0.247625	TUBA1A	1
GO:0045214	sarcomere organization	1/50	39/13209	0.137673	0.30855	0.247625	ACTG1	1
GO:0045620	negative regulation of lymphocyte differentiation	1/50	39/13209	0.137673	0.30855	0.247625	HMGB1	1
GO:0045744	negative regulation of G protein-coupled receptor signaling pathway	1/50	39/13209	0.137673	0.30855	0.247625	STMN1	1
GO:1903131	mononuclear cell differentiation	3/50	341/13209	0.138294	0.30937	0.248283	ACTB/HMGB1/LGALS1	3
GO:0007623	circadian rhythm	2/50	174/13209	0.140552	0.311268	0.249806	CDK1/TOP2A	2
GO:0045216	cell-cell junction organization	2/50	174/13209	0.140552	0.311268	0.249806	ACTB/ACTG1	2
GO:0006739	NADP metabolic process	1/50	40/13209	0.140946	0.311268	0.249806	IDH2	1
GO:0009262	deoxyribonucleotide metabolic process	1/50	40/13209	0.140946	0.311268	0.249806	RRM2	1
GO:0019692	deoxyribose phosphate metabolic process	1/50	40/13209	0.140946	0.311268	0.249806	RRM2	1
GO:0051294	establishment of spindle orientation	1/50	40/13209	0.140946	0.311268	0.249806	MAD2L1	1
GO:1902991	regulation of amyloid precursor protein catabolic process	1/50	40/13209	0.140946	0.311268	0.249806	RTN1	1
GO:0072593	reactive oxygen species metabolic process	2/50	175/13209	0.141848	0.312686	0.250945	COX2/ND2	2
GO:0022407	regulation of cell-cell adhesion	3/50	347/13209	0.143541	0.313315	0.25145	ACTB/HMGB1/LGALS1	3
GO:0008542	visual learning	1/50	41/13209	0.144208	0.313315	0.25145	TUBA1A	1
GO:0021575	hindbrain morphogenesis	1/50	41/13209	0.144208	0.313315	0.25145	TUBA1A	1
GO:0021762	substantia nigra development	1/50	41/13209	0.144208	0.313315	0.25145	ACTB	1
GO:0060236	regulation of mitotic spindle organization	1/50	41/13209	0.144208	0.313315	0.25145	TPX2	1
GO:0070228	regulation of lymphocyte apoptotic process	1/50	41/13209	0.144208	0.313315	0.25145	AURKB	1
GO:1900087	positive regulation of G1/S transition of mitotic cell cycle	1/50	41/13209	0.144208	0.313315	0.25145	RRM2	1
GO:1903409	reactive oxygen species biosynthetic process	1/50	41/13209	0.144208	0.313315	0.25145	COX2	1
GO:0009612	response to mechanical stimulus	2/50	179/13209	0.147058	0.315831	0.253469	TUBA1A/ACTG1	2
GO:0032757	positive regulation of interleukin-8 production	1/50	42/13209	0.147458	0.315831	0.253469	HMGB1	1
GO:0034205	amyloid-beta formation	1/50	42/13209	0.147458	0.315831	0.253469	RTN1	1
GO:0035094	response to nicotine	1/50	42/13209	0.147458	0.315831	0.253469	ND4	1
GO:0035850	epithelial cell differentiation involved in kidney development	1/50	42/13209	0.147458	0.315831	0.253469	ACTA2	1
GO:0050918	positive chemotaxis	1/50	42/13209	0.147458	0.315831	0.253469	HMGB1	1
GO:0071677	positive regulation of mononuclear cell migration	1/50	42/13209	0.147458	0.315831	0.253469	HMGB1	1
GO:2000107	negative regulation of leukocyte apoptotic process	1/50	42/13209	0.147458	0.315831	0.253469	AURKB	1
GO:0002437	inflammatory response to antigenic stimulus	1/50	43/13209	0.150695	0.320492	0.257209	HMGB1	1
GO:0009409	response to cold	1/50	43/13209	0.150695	0.320492	0.257209	COX2	1
GO:0060038	cardiac muscle cell proliferation	1/50	43/13209	0.150695	0.320492	0.257209	CDK1	1
GO:0090102	cochlea development	1/50	43/13209	0.150695	0.320492	0.257209	CCNA2	1
GO:0051249	regulation of lymphocyte activation	3/50	356/13209	0.151536	0.321688	0.258169	ACTB/HMGB1/LGALS1	3
GO:0030100	regulation of endocytosis	2/50	183/13209	0.152309	0.321688	0.258169	ACTB/ACTG1	2
GO:0043393	regulation of protein binding	2/50	184/13209	0.153627	0.321688	0.258169	ACTB/AURKB	2
GO:0015695	organic cation transport	1/50	44/13209	0.15392	0.321688	0.258169	ACTB	1
GO:0019730	antimicrobial humoral response	1/50	44/13209	0.15392	0.321688	0.258169	HMGN2	1
GO:0031103	axon regeneration	1/50	44/13209	0.15392	0.321688	0.258169	NREP	1
GO:0039531	regulation of viral-induced cytoplasmic pattern recognition receptor signaling pathway	1/50	44/13209	0.15392	0.321688	0.258169	HMGB1	1
GO:0071168	protein localization to chromatin	1/50	44/13209	0.15392	0.321688	0.258169	H4C3	1
GO:0071385	cellular response to glucocorticoid stimulus	1/50	44/13209	0.15392	0.321688	0.258169	ND3	1
GO:1990090	cellular response to nerve growth factor stimulus	1/50	44/13209	0.15392	0.321688	0.258169	ELAVL4	1
GO:0010001	glial cell differentiation	2/50	185/13209	0.154948	0.322271	0.258637	TUBA1A/CDK1	2
GO:2000116	regulation of cysteine-type endopeptidase activity	2/50	185/13209	0.154948	0.322271	0.258637	HMGB1/BIRC5	2
GO:0043254	regulation of protein-containing complex assembly	3/50	361/13209	0.15604	0.322271	0.258637	HMGB1/STMN1/TMSB15A	3
GO:0071241	cellular response to inorganic substance	2/50	186/13209	0.156272	0.322271	0.258637	TUBA1A/CCNA2	2
GO:0009116	nucleoside metabolic process	1/50	45/13209	0.157134	0.322271	0.258637	TK1	1
GO:0032722	positive regulation of chemokine production	1/50	45/13209	0.157134	0.322271	0.258637	HMGB1	1
GO:0046686	response to cadmium ion	1/50	45/13209	0.157134	0.322271	0.258637	CDK1	1
GO:0048146	positive regulation of fibroblast proliferation	1/50	45/13209	0.157134	0.322271	0.258637	CCNA2	1
GO:0090224	regulation of spindle organization	1/50	45/13209	0.157134	0.322271	0.258637	TPX2	1
GO:1902459	positive regulation of stem cell population maintenance	1/50	45/13209	0.157134	0.322271	0.258637	ACTB	1
GO:1990089	response to nerve growth factor	1/50	45/13209	0.157134	0.322271	0.258637	ELAVL4	1
GO:0099504	synaptic vesicle cycle	2/50	187/13209	0.157597	0.322651	0.258942	ACTB/ACTG1	2
GO:0045785	positive regulation of cell adhesion	3/50	363/13209	0.157853	0.322651	0.258942	ACTB/HMGB1/LGALS1	3
GO:0097305	response to alcohol	2/50	188/13209	0.158925	0.324293	0.260259	CDK1/ND4	2
GO:0007632	visual behavior	1/50	46/13209	0.160335	0.32443	0.26037	TUBA1A	1
GO:0032615	interleukin-12 production	1/50	46/13209	0.160335	0.32443	0.26037	HMGB1	1
GO:0032655	regulation of interleukin-12 production	1/50	46/13209	0.160335	0.32443	0.26037	HMGB1	1
GO:0051972	regulation of telomerase activity	1/50	46/13209	0.160335	0.32443	0.26037	AURKB	1
GO:0055021	regulation of cardiac muscle tissue growth	1/50	46/13209	0.160335	0.32443	0.26037	CDK1	1
GO:0046580	negative regulation of Ras protein signal transduction	1/50	47/13209	0.163525	0.329779	0.264663	STMN1	1
GO:2000514	regulation of CD4-positive, alpha-beta T cell activation	1/50	47/13209	0.163525	0.329779	0.264663	HMGB1	1
GO:0007131	reciprocal meiotic recombination	1/50	48/13209	0.166702	0.332304	0.266689	TOP2A	1
GO:0010596	negative regulation of endothelial cell migration	1/50	48/13209	0.166702	0.332304	0.266689	HMGB1	1
GO:0021695	cerebellar cortex development	1/50	48/13209	0.166702	0.332304	0.266689	TUBA1A	1
GO:0030219	megakaryocyte differentiation	1/50	48/13209	0.166702	0.332304	0.266689	H4C3	1
GO:0042093	T-helper cell differentiation	1/50	48/13209	0.166702	0.332304	0.266689	HMGB1	1
GO:0099024	plasma membrane invagination	1/50	48/13209	0.166702	0.332304	0.266689	AURKB	1
GO:0140527	reciprocal homologous recombination	1/50	48/13209	0.166702	0.332304	0.266689	TOP2A	1
GO:0002287	alpha-beta T cell activation involved in immune response	1/50	49/13209	0.169868	0.334203	0.268213	HMGB1	1
GO:0002293	alpha-beta T cell differentiation involved in immune response	1/50	49/13209	0.169868	0.334203	0.268213	HMGB1	1
GO:0002294	CD4-positive, alpha-beta T cell differentiation involved in immune response	1/50	49/13209	0.169868	0.334203	0.268213	HMGB1	1
GO:0032732	positive regulation of interleukin-1 production	1/50	49/13209	0.169868	0.334203	0.268213	HMGB1	1
GO:0043388	positive regulation of DNA binding	1/50	49/13209	0.169868	0.334203	0.268213	HMGB1	1
GO:0043536	positive regulation of blood vessel endothelial cell migration	1/50	49/13209	0.169868	0.334203	0.268213	HMGB1	1
GO:0051289	protein homotetramerization	1/50	49/13209	0.169868	0.334203	0.268213	TK1	1
GO:0061005	cell differentiation involved in kidney development	1/50	49/13209	0.169868	0.334203	0.268213	ACTA2	1
GO:0002366	leukocyte activation involved in immune response	2/50	198/13209	0.172316	0.338468	0.271635	HMGB1/LGALS1	2
GO:0044818	mitotic G2/M transition checkpoint	1/50	50/13209	0.173022	0.338753	0.271864	CDK1	1
GO:0050435	amyloid-beta metabolic process	1/50	50/13209	0.173022	0.338753	0.271864	RTN1	1
GO:0042110	T cell activation	3/50	380/13209	0.173533	0.339204	0.272226	ACTB/HMGB1/LGALS1	3
GO:0031396	regulation of protein ubiquitination	2/50	200/13209	0.175017	0.341553	0.274111	UBE2C/MAD2L1	2
GO:0031102	neuron projection regeneration	1/50	51/13209	0.176164	0.341583	0.274136	NREP	1
GO:0046637	regulation of alpha-beta T cell differentiation	1/50	51/13209	0.176164	0.341583	0.274136	HMGB1	1
GO:0090303	positive regulation of wound healing	1/50	51/13209	0.176164	0.341583	0.274136	ACTG1	1
GO:2000379	positive regulation of reactive oxygen species metabolic process	1/50	51/13209	0.176164	0.341583	0.274136	COX2	1
GO:0002263	cell activation involved in immune response	2/50	202/13209	0.177726	0.341622	0.274167	HMGB1/LGALS1	2
GO:0002292	T cell differentiation involved in immune response	1/50	52/13209	0.179295	0.341622	0.274167	HMGB1	1
GO:0010761	fibroblast migration	1/50	52/13209	0.179295	0.341622	0.274167	ACTA2	1
GO:0014823	response to activity	1/50	52/13209	0.179295	0.341622	0.274167	CDK1	1
GO:0032210	regulation of telomere maintenance via telomerase	1/50	52/13209	0.179295	0.341622	0.274167	AURKB	1
GO:0042306	regulation of protein import into nucleus	1/50	52/13209	0.179295	0.341622	0.274167	CDK1	1
GO:0046824	positive regulation of nucleocytoplasmic transport	1/50	52/13209	0.179295	0.341622	0.274167	CDK1	1
GO:0051937	catecholamine transport	1/50	52/13209	0.179295	0.341622	0.274167	ACTB	1
GO:0060420	regulation of heart growth	1/50	52/13209	0.179295	0.341622	0.274167	CDK1	1
GO:0072132	mesenchyme morphogenesis	1/50	52/13209	0.179295	0.341622	0.274167	ACTA2	1
GO:1902808	positive regulation of cell cycle G1/S phase transition	1/50	52/13209	0.179295	0.341622	0.274167	RRM2	1
GO:0050807	regulation of synapse organization	2/50	205/13209	0.181802	0.344845	0.276753	TUBA1A/TUBB	2
GO:0042987	amyloid precursor protein catabolic process	1/50	53/13209	0.182414	0.344845	0.276753	RTN1	1
GO:0051293	establishment of spindle localization	1/50	53/13209	0.182414	0.344845	0.276753	MAD2L1	1
GO:0071384	cellular response to corticosteroid stimulus	1/50	53/13209	0.182414	0.344845	0.276753	ND3	1
GO:0120192	tight junction assembly	1/50	53/13209	0.182414	0.344845	0.276753	ACTG1	1
GO:0007015	actin filament organization	3/50	390/13209	0.182963	0.345182	0.277024	ACTG1/STMN1/TMSB15A	3
GO:0099003	vesicle-mediated transport in synapse	2/50	206/13209	0.183163	0.345182	0.277024	ACTB/ACTG1	2
GO:0031113	regulation of microtubule polymerization	1/50	54/13209	0.185521	0.346382	0.277987	STMN1	1
GO:0034332	adherens junction organization	1/50	54/13209	0.185521	0.346382	0.277987	ACTB	1
GO:0035825	homologous recombination	1/50	54/13209	0.185521	0.346382	0.277987	TOP2A	1
GO:0051058	negative regulation of small GTPase mediated signal transduction	1/50	54/13209	0.185521	0.346382	0.277987	STMN1	1
GO:0051123	RNA polymerase II preinitiation complex assembly	1/50	54/13209	0.185521	0.346382	0.277987	HMGB1	1
GO:0070265	necrotic cell death	1/50	54/13209	0.185521	0.346382	0.277987	COX2	1
GO:0007163	establishment or maintenance of cell polarity	2/50	208/13209	0.185892	0.346539	0.278113	ACTB/MAD2L1	2
GO:0000082	G1/S transition of mitotic cell cycle	2/50	209/13209	0.187258	0.348549	0.279726	ACTB/RRM2	2
GO:0010324	membrane invagination	1/50	55/13209	0.188617	0.349999	0.280889	AURKB	1
GO:0090329	regulation of DNA-templated DNA replication	1/50	55/13209	0.188617	0.349999	0.280889	MCM5	1
GO:0050803	regulation of synapse structure or activity	2/50	211/13209	0.189996	0.351478	0.282076	TUBA1A/TUBB	2
GO:0070372	regulation of ERK1 and ERK2 cascade	2/50	211/13209	0.189996	0.351478	0.282076	HMGB1/ACTA2	2
GO:0048857	neural nucleus development	1/50	56/13209	0.191701	0.353549	0.283739	ACTB	1
GO:0070534	protein K63-linked ubiquitination	1/50	56/13209	0.191701	0.353549	0.283739	UBE2T	1
GO:0031330	negative regulation of cellular catabolic process	2/50	214/13209	0.194113	0.356495	0.286103	FUS/ELAVL4	2
GO:0006081	cellular aldehyde metabolic process	1/50	57/13209	0.194774	0.356495	0.286103	IDH2	1
GO:0030837	negative regulation of actin filament polymerization	1/50	57/13209	0.194774	0.356495	0.286103	TMSB15A	1
GO:0045685	regulation of glial cell differentiation	1/50	57/13209	0.194774	0.356495	0.286103	CDK1	1
GO:1904356	regulation of telomere maintenance via telomere lengthening	1/50	57/13209	0.194774	0.356495	0.286103	AURKB	1
GO:0032507	maintenance of protein location in cell	1/50	58/13209	0.197835	0.359916	0.288849	TMSB15A	1
GO:0032637	interleukin-8 production	1/50	58/13209	0.197835	0.359916	0.288849	HMGB1	1
GO:0032677	regulation of interleukin-8 production	1/50	58/13209	0.197835	0.359916	0.288849	HMGB1	1
GO:0051653	spindle localization	1/50	58/13209	0.197835	0.359916	0.288849	MAD2L1	1
GO:0006402	mRNA catabolic process	2/50	218/13209	0.199621	0.361652	0.290242	FUS/ELAVL4	2
GO:0002562	somatic diversification of immune receptors via germline recombination within a single locus	1/50	59/13209	0.200885	0.361652	0.290242	HMGB1	1
GO:0002690	positive regulation of leukocyte chemotaxis	1/50	59/13209	0.200885	0.361652	0.290242	HMGB1	1
GO:0014855	striated muscle cell proliferation	1/50	59/13209	0.200885	0.361652	0.290242	CDK1	1
GO:0016444	somatic cell DNA recombination	1/50	59/13209	0.200885	0.361652	0.290242	HMGB1	1
GO:0070227	lymphocyte apoptotic process	1/50	59/13209	0.200885	0.361652	0.290242	AURKB	1
GO:0120193	tight junction organization	1/50	59/13209	0.200885	0.361652	0.290242	ACTG1	1
GO:0032984	protein-containing complex disassembly	2/50	221/13209	0.203765	0.365488	0.293321	TPX2/STMN1	2
GO:0032835	glomerulus development	1/50	60/13209	0.203923	0.365488	0.293321	ACTA2	1
GO:0045661	regulation of myoblast differentiation	1/50	60/13209	0.203923	0.365488	0.293321	ACTB	1
GO:0030217	T cell differentiation	2/50	222/13209	0.205149	0.36714	0.294646	ACTB/HMGB1	2
GO:0002709	regulation of T cell mediated immunity	1/50	61/13209	0.20695	0.367641	0.295048	HMGB1	1
GO:0010633	negative regulation of epithelial cell migration	1/50	61/13209	0.20695	0.367641	0.295048	HMGB1	1
GO:0043154	negative regulation of cysteine-type endopeptidase activity involved in apoptotic process	1/50	61/13209	0.20695	0.367641	0.295048	BIRC5	1
GO:0097194	execution phase of apoptosis	1/50	61/13209	0.20695	0.367641	0.295048	TOP2A	1
GO:1903036	positive regulation of response to wounding	1/50	61/13209	0.20695	0.367641	0.295048	ACTG1	1
GO:0000209	protein polyubiquitination	2/50	225/13209	0.209306	0.368851	0.29602	UBE2C/UBE2T	2
GO:0006303	double-strand break repair via nonhomologous end joining	1/50	62/13209	0.209966	0.368851	0.29602	HMGB1	1
GO:0043367	CD4-positive, alpha-beta T cell differentiation	1/50	62/13209	0.209966	0.368851	0.29602	HMGB1	1
GO:0043967	histone H4 acetylation	1/50	62/13209	0.209966	0.368851	0.29602	ACTB	1
GO:0045669	positive regulation of osteoblast differentiation	1/50	62/13209	0.209966	0.368851	0.29602	PDLIM7	1
GO:0051893	regulation of focal adhesion assembly	1/50	62/13209	0.209966	0.368851	0.29602	ACTG1	1
GO:0090109	regulation of cell-substrate junction assembly	1/50	62/13209	0.209966	0.368851	0.29602	ACTG1	1
GO:0043065	positive regulation of apoptotic process	3/50	418/13209	0.210074	0.368851	0.29602	HMGB1/TOP2A/LGALS1	3
GO:0007422	peripheral nervous system development	1/50	63/13209	0.212971	0.371579	0.298209	CDK1	1
GO:0015844	monoamine transport	1/50	63/13209	0.212971	0.371579	0.298209	ACTB	1
GO:0042102	positive regulation of T cell proliferation	1/50	63/13209	0.212971	0.371579	0.298209	HMGB1	1
GO:1903578	regulation of ATP metabolic process	1/50	63/13209	0.212971	0.371579	0.298209	COX2	1
GO:0032886	regulation of microtubule-based process	2/50	228/13209	0.213473	0.371579	0.298209	TPX2/STMN1	2
GO:0071560	cellular response to transforming growth factor beta stimulus	2/50	228/13209	0.213473	0.371579	0.298209	NREP/ACTA2	2
GO:0002694	regulation of leukocyte activation	3/50	423/13209	0.215013	0.37372	0.299927	ACTB/HMGB1/LGALS1	3
GO:0007589	body fluid secretion	1/50	64/13209	0.215964	0.37376	0.299959	COX2	1
GO:0032642	regulation of chemokine production	1/50	64/13209	0.215964	0.37376	0.299959	HMGB1	1
GO:1901880	negative regulation of protein depolymerization	1/50	64/13209	0.215964	0.37376	0.299959	TPX2	1
GO:0032602	chemokine production	1/50	65/13209	0.218946	0.376762	0.302369	HMGB1	1
GO:0032609	type II interferon production	1/50	65/13209	0.218946	0.376762	0.302369	HMGB1	1
GO:0032649	regulation of type II interferon production	1/50	65/13209	0.218946	0.376762	0.302369	HMGB1	1
GO:0050764	regulation of phagocytosis	1/50	65/13209	0.218946	0.376762	0.302369	HMGB1	1
GO:0007611	learning or memory	2/50	233/13209	0.220438	0.378639	0.303875	TUBA1A/ELAVL4	2
GO:0071559	response to transforming growth factor beta	2/50	234/13209	0.221833	0.378639	0.303875	NREP/ACTA2	2
GO:1902105	regulation of leukocyte differentiation	2/50	234/13209	0.221833	0.378639	0.303875	ACTB/HMGB1	2
GO:0002200	somatic diversification of immune receptors	1/50	66/13209	0.221918	0.378639	0.303875	HMGB1	1
GO:0032206	positive regulation of telomere maintenance	1/50	66/13209	0.221918	0.378639	0.303875	AURKB	1
GO:2000106	regulation of leukocyte apoptotic process	1/50	66/13209	0.221918	0.378639	0.303875	AURKB	1
GO:0043068	positive regulation of programmed cell death	3/50	431/13209	0.222969	0.379361	0.304454	HMGB1/TOP2A/LGALS1	3
GO:0051347	positive regulation of transferase activity	3/50	431/13209	0.222969	0.379361	0.304454	UBE2C/TPX2/AURKB	3
GO:0002312	B cell activation involved in immune response	1/50	67/13209	0.224878	0.379402	0.304487	LGALS1	1
GO:0007004	telomere maintenance via telomerase	1/50	67/13209	0.224878	0.379402	0.304487	AURKB	1
GO:0055017	cardiac muscle tissue growth	1/50	67/13209	0.224878	0.379402	0.304487	CDK1	1
GO:0070897	transcription preinitiation complex assembly	1/50	67/13209	0.224878	0.379402	0.304487	HMGB1	1
GO:0150116	regulation of cell-substrate junction organization	1/50	67/13209	0.224878	0.379402	0.304487	ACTG1	1
GO:2000117	negative regulation of cysteine-type endopeptidase activity	1/50	67/13209	0.224878	0.379402	0.304487	BIRC5	1
GO:0006278	RNA-templated DNA biosynthetic process	1/50	68/13209	0.227827	0.381184	0.305917	AURKB	1
GO:0009123	nucleoside monophosphate metabolic process	1/50	68/13209	0.227827	0.381184	0.305917	TK1	1
GO:0032760	positive regulation of tumor necrosis factor production	1/50	68/13209	0.227827	0.381184	0.305917	HMGB1	1
GO:0035023	regulation of Rho protein signal transduction	1/50	68/13209	0.227827	0.381184	0.305917	STMN1	1
GO:0055013	cardiac muscle cell development	1/50	68/13209	0.227827	0.381184	0.305917	CDK1	1
GO:2000036	regulation of stem cell population maintenance	1/50	68/13209	0.227827	0.381184	0.305917	ACTB	1
GO:0002286	T cell activation involved in immune response	1/50	69/13209	0.230765	0.382759	0.307181	HMGB1	1
GO:0008344	adult locomotory behavior	1/50	69/13209	0.230765	0.382759	0.307181	TUBA1A	1
GO:0019362	pyridine nucleotide metabolic process	1/50	69/13209	0.230765	0.382759	0.307181	IDH2	1
GO:0032755	positive regulation of interleukin-6 production	1/50	69/13209	0.230765	0.382759	0.307181	HMGB1	1
GO:0045638	negative regulation of myeloid cell differentiation	1/50	69/13209	0.230765	0.382759	0.307181	H4C3	1
GO:0046496	nicotinamide nucleotide metabolic process	1/50	69/13209	0.230765	0.382759	0.307181	IDH2	1
GO:0030335	positive regulation of cell migration	3/50	439/13209	0.230986	0.382759	0.307181	HMGB1/ACTG1/ACTA2	3
GO:0052548	regulation of endopeptidase activity	2/50	241/13209	0.231622	0.382762	0.307184	HMGB1/BIRC5	2
GO:1903320	regulation of protein modification by small protein conjugation or removal	2/50	241/13209	0.231622	0.382762	0.307184	UBE2C/MAD2L1	2
GO:0002521	leukocyte differentiation	3/50	441/13209	0.232999	0.383559	0.307823	ACTB/HMGB1/LGALS1	3
GO:0032024	positive regulation of insulin secretion	1/50	70/13209	0.233692	0.383559	0.307823	NNAT	1
GO:0042982	amyloid precursor protein metabolic process	1/50	70/13209	0.233692	0.383559	0.307823	RTN1	1
GO:1901657	glycosyl compound metabolic process	1/50	70/13209	0.233692	0.383559	0.307823	TK1	1
GO:1903557	positive regulation of tumor necrosis factor superfamily cytokine production	1/50	70/13209	0.233692	0.383559	0.307823	HMGB1	1
GO:0060260	regulation of transcription initiation by RNA polymerase II	1/50	71/13209	0.236608	0.387819	0.311242	HMGB1	1
GO:0060627	regulation of vesicle-mediated transport	3/50	445/13209	0.237036	0.387995	0.311383	ACTB/HMGB1/ACTG1	3
GO:0048872	homeostasis of number of cells	2/50	246/13209	0.238634	0.388887	0.312099	TUBA1A/HMGB1	2
GO:0016570	histone modification	3/50	447/13209	0.23906	0.388887	0.312099	ACTB/CDK1/AURKB	3
GO:0021766	hippocampus development	1/50	72/13209	0.239513	0.388887	0.312099	TUBA1A	1
GO:0043242	negative regulation of protein-containing complex disassembly	1/50	72/13209	0.239513	0.388887	0.312099	TPX2	1
GO:0045069	regulation of viral genome replication	1/50	72/13209	0.239513	0.388887	0.312099	TOP2A	1
GO:0072527	pyrimidine-containing compound metabolic process	1/50	72/13209	0.239513	0.388887	0.312099	TK1	1
GO:0001938	positive regulation of endothelial cell proliferation	1/50	73/13209	0.242408	0.390398	0.313312	HMGB1	1
GO:2000573	positive regulation of DNA biosynthetic process	1/50	73/13209	0.242408	0.390398	0.313312	AURKB	1
GO:0048511	rhythmic process	2/50	249/13209	0.242847	0.390398	0.313312	CDK1/TOP2A	2
GO:2000147	positive regulation of cell motility	3/50	452/13209	0.244133	0.390398	0.313312	HMGB1/ACTG1/ACTA2	3
GO:0042063	gliogenesis	2/50	250/13209	0.244252	0.390398	0.313312	TUBA1A/CDK1	2
GO:0006334	nucleosome assembly	1/50	74/13209	0.245291	0.390398	0.313312	H4C3	1
GO:0032612	interleukin-1 production	1/50	74/13209	0.245291	0.390398	0.313312	HMGB1	1
GO:0032652	regulation of interleukin-1 production	1/50	74/13209	0.245291	0.390398	0.313312	HMGB1	1
GO:0046620	regulation of organ growth	1/50	74/13209	0.245291	0.390398	0.313312	CDK1	1
GO:0048145	regulation of fibroblast proliferation	1/50	74/13209	0.245291	0.390398	0.313312	CCNA2	1
GO:0051865	protein autoubiquitination	1/50	74/13209	0.245291	0.390398	0.313312	UBE2T	1
GO:0055006	cardiac cell development	1/50	74/13209	0.245291	0.390398	0.313312	CDK1	1
GO:0071277	cellular response to calcium ion	1/50	74/13209	0.245291	0.390398	0.313312	TUBA1A	1
GO:0071346	cellular response to type II interferon	1/50	74/13209	0.245291	0.390398	0.313312	ACTG1	1
GO:0072524	pyridine-containing compound metabolic process	1/50	74/13209	0.245291	0.390398	0.313312	IDH2	1
GO:0010833	telomere maintenance via telomere lengthening	1/50	75/13209	0.248164	0.393415	0.315733	AURKB	1
GO:0046634	regulation of alpha-beta T cell activation	1/50	75/13209	0.248164	0.393415	0.315733	HMGB1	1
GO:0060419	heart growth	1/50	75/13209	0.248164	0.393415	0.315733	CDK1	1
GO:0071396	cellular response to lipid	3/50	458/13209	0.250245	0.395358	0.317293	HMGB1/ND3/CCNA2	3
GO:0030901	midbrain development	1/50	76/13209	0.251026	0.395358	0.317293	ACTB	1
GO:0044773	mitotic DNA damage checkpoint signaling	1/50	76/13209	0.251026	0.395358	0.317293	CDK1	1
GO:0046330	positive regulation of JNK cascade	1/50	76/13209	0.251026	0.395358	0.317293	HMGB1	1
GO:1902106	negative regulation of leukocyte differentiation	1/50	76/13209	0.251026	0.395358	0.317293	HMGB1	1
GO:0035710	CD4-positive, alpha-beta T cell activation	1/50	77/13209	0.253878	0.397585	0.31908	HMGB1	1
GO:1900182	positive regulation of protein localization to nucleus	1/50	77/13209	0.253878	0.397585	0.31908	CDK1	1
GO:1901879	regulation of protein depolymerization	1/50	77/13209	0.253878	0.397585	0.31908	TPX2	1
GO:0040017	positive regulation of locomotion	3/50	463/13209	0.255357	0.397585	0.31908	HMGB1/ACTG1/ACTA2	3
GO:0001776	leukocyte homeostasis	1/50	78/13209	0.256719	0.397585	0.31908	HMGB1	1
GO:0002688	regulation of leukocyte chemotaxis	1/50	78/13209	0.256719	0.397585	0.31908	HMGB1	1
GO:0002753	cytosolic pattern recognition receptor signaling pathway	1/50	78/13209	0.256719	0.397585	0.31908	HMGB1	1
GO:0006140	regulation of nucleotide metabolic process	1/50	78/13209	0.256719	0.397585	0.31908	COX2	1
GO:0031507	heterochromatin formation	1/50	78/13209	0.256719	0.397585	0.31908	HMGB1	1
GO:0043648	dicarboxylic acid metabolic process	1/50	78/13209	0.256719	0.397585	0.31908	IDH2	1
GO:0070301	cellular response to hydrogen peroxide	1/50	78/13209	0.256719	0.397585	0.31908	CDK1	1
GO:1900542	regulation of purine nucleotide metabolic process	1/50	78/13209	0.256719	0.397585	0.31908	COX2	1
GO:2000142	regulation of DNA-templated transcription initiation	1/50	78/13209	0.256719	0.397585	0.31908	HMGB1	1
GO:1903707	negative regulation of hemopoiesis	1/50	79/13209	0.259549	0.401225	0.322001	HMGB1	1
GO:0051222	positive regulation of protein transport	2/50	261/13209	0.259733	0.401225	0.322001	CDK1/NNAT	2
GO:0006401	RNA catabolic process	2/50	262/13209	0.261142	0.4017	0.322382	FUS/ELAVL4	2
GO:0050890	cognition	2/50	262/13209	0.261142	0.4017	0.322382	TUBA1A/ELAVL4	2
GO:0002456	T cell mediated immunity	1/50	80/13209	0.262369	0.4017	0.322382	HMGB1	1
GO:0006289	nucleotide-excision repair	1/50	80/13209	0.262369	0.4017	0.322382	ACTB	1
GO:0031397	negative regulation of protein ubiquitination	1/50	80/13209	0.262369	0.4017	0.322382	MAD2L1	1
GO:0044774	mitotic DNA integrity checkpoint signaling	1/50	80/13209	0.262369	0.4017	0.322382	CDK1	1
GO:0071675	regulation of mononuclear cell migration	1/50	80/13209	0.262369	0.4017	0.322382	HMGB1	1
GO:0045185	maintenance of protein location	1/50	81/13209	0.265178	0.403444	0.323782	TMSB15A	1
GO:0045995	regulation of embryonic development	1/50	81/13209	0.265178	0.403444	0.323782	CDK1	1
GO:0050868	negative regulation of T cell activation	1/50	81/13209	0.265178	0.403444	0.323782	HMGB1	1
GO:0062207	regulation of pattern recognition receptor signaling pathway	1/50	81/13209	0.265178	0.403444	0.323782	HMGB1	1
GO:0090277	positive regulation of peptide hormone secretion	1/50	81/13209	0.265178	0.403444	0.323782	NNAT	1
GO:0002793	positive regulation of peptide secretion	1/50	82/13209	0.267976	0.40598	0.325817	NNAT	1
GO:0006513	protein monoubiquitination	1/50	82/13209	0.267976	0.40598	0.325817	UBE2T	1
GO:0043535	regulation of blood vessel endothelial cell migration	1/50	82/13209	0.267976	0.40598	0.325817	HMGB1	1
GO:1903311	regulation of mRNA metabolic process	2/50	267/13209	0.268188	0.40598	0.325817	FUS/ELAVL4	2
GO:0002065	columnar/cuboidal epithelial cell differentiation	1/50	84/13209	0.273543	0.412534	0.331077	TUBB	1
GO:0007338	single fertilization	1/50	84/13209	0.273543	0.412534	0.331077	CDK1	1
GO:0048041	focal adhesion assembly	1/50	84/13209	0.273543	0.412534	0.331077	ACTG1	1
GO:0045132	meiotic chromosome segregation	1/50	85/13209	0.27631	0.416188	0.334009	TOP2A	1
GO:0007029	endoplasmic reticulum organization	1/50	86/13209	0.279067	0.418774	0.336085	RTN1	1
GO:0034644	cellular response to UV	1/50	86/13209	0.279067	0.418774	0.336085	AURKB	1
GO:0046632	alpha-beta T cell differentiation	1/50	86/13209	0.279067	0.418774	0.336085	HMGB1	1
GO:0090130	tissue migration	2/50	275/13209	0.279464	0.41885	0.336145	HMGB1/ACTA2	2
GO:0050729	positive regulation of inflammatory response	1/50	87/13209	0.281814	0.421326	0.338133	LGALS1	1
GO:0070828	heterochromatin organization	1/50	87/13209	0.281814	0.421326	0.338133	HMGB1	1
GO:1904951	positive regulation of establishment of protein localization	2/50	277/13209	0.282282	0.421505	0.338276	CDK1/NNAT	2
GO:0032147	activation of protein kinase activity	1/50	88/13209	0.284551	0.423843	0.340153	TPX2	1
GO:0045582	positive regulation of T cell differentiation	1/50	88/13209	0.284551	0.423843	0.340153	ACTB	1
GO:0021761	limbic system development	1/50	89/13209	0.287277	0.425282	0.341308	TUBA1A	1
GO:0071887	leukocyte apoptotic process	1/50	89/13209	0.287277	0.425282	0.341308	AURKB	1
GO:0072384	organelle transport along microtubule	1/50	89/13209	0.287277	0.425282	0.341308	TUBA1A	1
GO:1903038	negative regulation of leukocyte cell-cell adhesion	1/50	89/13209	0.287277	0.425282	0.341308	HMGB1	1
GO:1903321	negative regulation of protein modification by small protein conjugation or removal	1/50	89/13209	0.287277	0.425282	0.341308	MAD2L1	1
GO:0045814	negative regulation of gene expression, epigenetic	1/50	91/13209	0.292699	0.43225	0.3469	HMGB1	1
GO:1903076	regulation of protein localization to plasma membrane	1/50	91/13209	0.292699	0.43225	0.3469	ACTB	1
GO:0006897	endocytosis	3/50	500/13209	0.29362	0.43308	0.347566	ACTB/ACTG1/PDLIM7	3
GO:0098773	skin epidermis development	1/50	92/13209	0.295395	0.435167	0.349241	STMN1	1
GO:0034341	response to type II interferon	1/50	93/13209	0.298081	0.436992	0.350706	ACTG1	1
GO:0034728	nucleosome organization	1/50	93/13209	0.298081	0.436992	0.350706	H4C3	1
GO:0050671	positive regulation of lymphocyte proliferation	1/50	93/13209	0.298081	0.436992	0.350706	HMGB1	1
GO:0070252	actin-mediated cell contraction	1/50	93/13209	0.298081	0.436992	0.350706	ACTA2	1
GO:0007044	cell-substrate junction assembly	1/50	94/13209	0.300757	0.439848	0.352997	ACTG1	1
GO:0007127	meiosis I	1/50	94/13209	0.300757	0.439848	0.352997	TOP2A	1
GO:0052547	regulation of peptidase activity	2/50	291/13209	0.301986	0.441111	0.354011	HMGB1/BIRC5	2
GO:0006367	transcription initiation at RNA polymerase II promoter	1/50	95/13209	0.303422	0.442674	0.355266	HMGB1	1
GO:0031349	positive regulation of defense response	2/50	293/13209	0.304795	0.444141	0.356443	HMGB1/LGALS1	2
GO:0002687	positive regulation of leukocyte migration	1/50	96/13209	0.306078	0.444402	0.356653	HMGB1	1
GO:0010951	negative regulation of endopeptidase activity	1/50	96/13209	0.306078	0.444402	0.356653	BIRC5	1
GO:0032946	positive regulation of mononuclear cell proliferation	1/50	96/13209	0.306078	0.444402	0.356653	HMGB1	1
GO:0046822	regulation of nucleocytoplasmic transport	1/50	97/13209	0.308724	0.447169	0.358873	CDK1	1
GO:0050773	regulation of dendrite development	1/50	97/13209	0.308724	0.447169	0.358873	ELAVL4	1
GO:0010595	positive regulation of endothelial cell migration	1/50	98/13209	0.31136	0.447766	0.359352	HMGB1	1
GO:0032204	regulation of telomere maintenance	1/50	98/13209	0.31136	0.447766	0.359352	AURKB	1
GO:0032355	response to estradiol	1/50	98/13209	0.31136	0.447766	0.359352	CCNA2	1
GO:0045621	positive regulation of lymphocyte differentiation	1/50	98/13209	0.31136	0.447766	0.359352	ACTB	1
GO:0050921	positive regulation of chemotaxis	1/50	98/13209	0.31136	0.447766	0.359352	HMGB1	1
GO:0061982	meiosis I cell cycle process	1/50	98/13209	0.31136	0.447766	0.359352	TOP2A	1
GO:0071900	regulation of protein serine/threonine kinase activity	2/50	298/13209	0.311812	0.447882	0.359445	ACTB/CCNA2	2
GO:0007265	Ras protein signal transduction	2/50	299/13209	0.313213	0.449361	0.360632	STMN1/CCNA2	2
GO:0055007	cardiac muscle cell differentiation	1/50	99/13209	0.313986	0.449402	0.360665	CDK1	1
GO:1901796	regulation of signal transduction by p53 class mediator	1/50	99/13209	0.313986	0.449402	0.360665	AURKB	1
GO:0001824	blastocyst development	1/50	100/13209	0.316603	0.45101	0.361955	RRM2	1
GO:0018107	peptidyl-threonine phosphorylation	1/50	100/13209	0.316603	0.45101	0.361955	CDK1	1
GO:0032874	positive regulation of stress-activated MAPK cascade	1/50	100/13209	0.316603	0.45101	0.361955	HMGB1	1
GO:0042177	negative regulation of protein catabolic process	1/50	100/13209	0.316603	0.45101	0.361955	MAD2L1	1
GO:0150115	cell-substrate junction organization	1/50	101/13209	0.319209	0.454187	0.364506	ACTG1	1
GO:0030183	B cell differentiation	1/50	102/13209	0.321806	0.455201	0.365319	LGALS1	1
GO:0043200	response to amino acid	1/50	102/13209	0.321806	0.455201	0.365319	TUBA1A	1
GO:0043280	positive regulation of cysteine-type endopeptidase activity involved in apoptotic process	1/50	102/13209	0.321806	0.455201	0.365319	HMGB1	1
GO:0046887	positive regulation of hormone secretion	1/50	102/13209	0.321806	0.455201	0.365319	NNAT	1
GO:0070304	positive regulation of stress-activated protein kinase signaling cascade	1/50	102/13209	0.321806	0.455201	0.365319	HMGB1	1
GO:0009615	response to virus	2/50	306/13209	0.32301	0.45637	0.366257	ACTA2/STMN1	2
GO:0043534	blood vessel endothelial cell migration	1/50	103/13209	0.324393	0.457789	0.367396	HMGB1	1
GO:0006959	humoral immune response	1/50	105/13209	0.329539	0.463426	0.37192	HMGN2	1
GO:0009185	ribonucleoside diphosphate metabolic process	1/50	105/13209	0.329539	0.463426	0.37192	RRM2	1
GO:2001252	positive regulation of chromosome organization	1/50	105/13209	0.329539	0.463426	0.37192	AURKB	1
GO:0051384	response to glucocorticoid	1/50	106/13209	0.332097	0.465939	0.373936	ND3	1
GO:0062013	positive regulation of small molecule metabolic process	1/50	106/13209	0.332097	0.465939	0.373936	COX2	1
GO:0001936	regulation of endothelial cell proliferation	1/50	107/13209	0.334646	0.466804	0.374631	HMGB1	1
GO:0001952	regulation of cell-matrix adhesion	1/50	107/13209	0.334646	0.466804	0.374631	ACTG1	1
GO:0051101	regulation of DNA binding	1/50	107/13209	0.334646	0.466804	0.374631	HMGB1	1
GO:0051250	negative regulation of lymphocyte activation	1/50	107/13209	0.334646	0.466804	0.374631	HMGB1	1
GO:0071482	cellular response to light stimulus	1/50	107/13209	0.334646	0.466804	0.374631	AURKB	1
GO:0018210	peptidyl-threonine modification	1/50	108/13209	0.337185	0.469262	0.376603	CDK1	1
GO:0070665	positive regulation of leukocyte proliferation	1/50	108/13209	0.337185	0.469262	0.376603	HMGB1	1
GO:0007266	Rho protein signal transduction	1/50	109/13209	0.339714	0.470614	0.377688	STMN1	1
GO:0008277	regulation of G protein-coupled receptor signaling pathway	1/50	109/13209	0.339714	0.470614	0.377688	STMN1	1
GO:0019079	viral genome replication	1/50	109/13209	0.339714	0.470614	0.377688	TOP2A	1
GO:0045667	regulation of osteoblast differentiation	1/50	109/13209	0.339714	0.470614	0.377688	PDLIM7	1
GO:0007204	positive regulation of cytosolic calcium ion concentration	1/50	110/13209	0.342235	0.470865	0.37789	HMGB1	1
GO:0007613	memory	1/50	110/13209	0.342235	0.470865	0.37789	TUBA1A	1
GO:0009566	fertilization	1/50	110/13209	0.342235	0.470865	0.37789	CDK1	1
GO:0021987	cerebral cortex development	1/50	110/13209	0.342235	0.470865	0.37789	TUBA1A	1
GO:0032635	interleukin-6 production	1/50	110/13209	0.342235	0.470865	0.37789	HMGB1	1
GO:0032675	regulation of interleukin-6 production	1/50	110/13209	0.342235	0.470865	0.37789	HMGB1	1
GO:0030833	regulation of actin filament polymerization	1/50	111/13209	0.344745	0.47378	0.380229	TMSB15A	1
GO:0031398	positive regulation of protein ubiquitination	1/50	112/13209	0.347247	0.476134	0.382119	UBE2C	1
GO:0043244	regulation of protein-containing complex disassembly	1/50	112/13209	0.347247	0.476134	0.382119	TPX2	1
GO:0030900	forebrain development	2/50	325/13209	0.349431	0.476307	0.382258	TUBA1A/ELAVL4	2
GO:0002244	hematopoietic progenitor cell differentiation	1/50	113/13209	0.349739	0.476307	0.382258	TOP2A	1
GO:0030879	mammary gland development	1/50	113/13209	0.349739	0.476307	0.382258	COX2	1
GO:0032640	tumor necrosis factor production	1/50	113/13209	0.349739	0.476307	0.382258	HMGB1	1
GO:0032680	regulation of tumor necrosis factor production	1/50	113/13209	0.349739	0.476307	0.382258	HMGB1	1
GO:2000377	regulation of reactive oxygen species metabolic process	1/50	113/13209	0.349739	0.476307	0.382258	COX2	1
GO:0001101	response to acid chemical	1/50	114/13209	0.352221	0.478071	0.383673	TUBA1A	1
GO:0007292	female gamete generation	1/50	114/13209	0.352221	0.478071	0.383673	TOP2A	1
GO:1904375	regulation of protein localization to cell periphery	1/50	114/13209	0.352221	0.478071	0.383673	ACTB	1
GO:0071706	tumor necrosis factor superfamily cytokine production	1/50	115/13209	0.354695	0.479811	0.38507	HMGB1	1
GO:1903555	regulation of tumor necrosis factor superfamily cytokine production	1/50	115/13209	0.354695	0.479811	0.38507	HMGB1	1
GO:2000278	regulation of DNA biosynthetic process	1/50	115/13209	0.354695	0.479811	0.38507	AURKB	1
GO:0046328	regulation of JNK cascade	1/50	116/13209	0.357159	0.482065	0.386878	HMGB1	1
GO:0046631	alpha-beta T cell activation	1/50	116/13209	0.357159	0.482065	0.386878	HMGB1	1
GO:0000077	DNA damage checkpoint signaling	1/50	117/13209	0.359614	0.482146	0.386944	CDK1	1
GO:0002706	regulation of lymphocyte mediated immunity	1/50	117/13209	0.359614	0.482146	0.386944	HMGB1	1
GO:0030534	adult behavior	1/50	117/13209	0.359614	0.482146	0.386944	TUBA1A	1
GO:0042129	regulation of T cell proliferation	1/50	117/13209	0.359614	0.482146	0.386944	HMGB1	1
GO:0043467	regulation of generation of precursor metabolites and energy	1/50	117/13209	0.359614	0.482146	0.386944	CDK1	1
GO:2001056	positive regulation of cysteine-type endopeptidase activity	1/50	117/13209	0.359614	0.482146	0.386944	HMGB1	1
GO:0050714	positive regulation of protein secretion	1/50	118/13209	0.362059	0.48435	0.388712	NNAT	1
GO:1902652	secondary alcohol metabolic process	1/50	118/13209	0.362059	0.48435	0.388712	IDH2	1
GO:0071674	mononuclear cell migration	1/50	119/13209	0.364496	0.48707	0.390895	HMGB1	1
GO:0030048	actin filament-based movement	1/50	120/13209	0.366923	0.489772	0.393064	ACTA2	1
GO:0001935	endothelial cell proliferation	1/50	121/13209	0.369342	0.491913	0.394782	HMGB1	1
GO:0009132	nucleoside diphosphate metabolic process	1/50	121/13209	0.369342	0.491913	0.394782	RRM2	1
GO:0006997	nucleus organization	1/50	123/13209	0.374151	0.496676	0.398604	CDK1	1
GO:0071456	cellular response to hypoxia	1/50	123/13209	0.374151	0.496676	0.398604	CCNA2	1
GO:1900180	regulation of protein localization to nucleus	1/50	123/13209	0.374151	0.496676	0.398604	CDK1	1
GO:0035051	cardiocyte differentiation	1/50	124/13209	0.376543	0.499215	0.400642	CDK1	1
GO:0018205	peptidyl-lysine modification	2/50	345/13209	0.376891	0.499215	0.400642	ACTB/NNAT	2
GO:0010720	positive regulation of cell development	2/50	346/13209	0.378252	0.50047	0.401649	ACTB/HMGB1	2
GO:0007605	sensory perception of sound	1/50	125/13209	0.378925	0.500811	0.401923	BIRC5	1
GO:0008217	regulation of blood pressure	1/50	126/13209	0.381298	0.502299	0.403118	ACTA2	1
GO:0031570	DNA integrity checkpoint signaling	1/50	126/13209	0.381298	0.502299	0.403118	CDK1	1
GO:0034614	cellular response to reactive oxygen species	1/50	126/13209	0.381298	0.502299	0.403118	CDK1	1
GO:0002822	regulation of adaptive immune response based on somatic recombination of immune receptors built from immunoglobulin superfamily domains	1/50	127/13209	0.383663	0.503219	0.403856	HMGB1	1
GO:0008064	regulation of actin polymerization or depolymerization	1/50	127/13209	0.383663	0.503219	0.403856	TMSB15A	1
GO:0017015	regulation of transforming growth factor beta receptor signaling pathway	1/50	127/13209	0.383663	0.503219	0.403856	NREP	1
GO:0031960	response to corticosteroid	1/50	127/13209	0.383663	0.503219	0.403856	ND3	1
GO:0050905	neuromuscular process	1/50	128/13209	0.386019	0.505212	0.405455	TUBA1A	1
GO:0072006	nephron development	1/50	128/13209	0.386019	0.505212	0.405455	ACTA2	1
GO:1903844	regulation of cellular response to transforming growth factor beta stimulus	1/50	129/13209	0.388366	0.507733	0.407479	NREP	1
GO:0016579	protein deubiquitination	1/50	130/13209	0.390704	0.509137	0.408605	CDK1	1
GO:0030832	regulation of actin filament length	1/50	130/13209	0.390704	0.509137	0.408605	TMSB15A	1
GO:1903322	positive regulation of protein modification by small protein conjugation or removal	1/50	130/13209	0.390704	0.509137	0.408605	UBE2C	1
GO:0001701	in utero embryonic development	2/50	356/13209	0.391805	0.509582	0.408962	RRM2/ND4	2
GO:0006352	DNA-templated transcription initiation	1/50	131/13209	0.393033	0.509582	0.408962	HMGB1	1
GO:0036294	cellular response to decreased oxygen levels	1/50	131/13209	0.393033	0.509582	0.408962	CCNA2	1
GO:0050796	regulation of insulin secretion	1/50	131/13209	0.393033	0.509582	0.408962	NNAT	1
GO:0043410	positive regulation of MAPK cascade	2/50	357/13209	0.393154	0.509582	0.408962	HMGB1/ACTA2	2
GO:0048639	positive regulation of developmental growth	1/50	132/13209	0.395353	0.511883	0.410809	CDK1	1
GO:0002695	negative regulation of leukocyte activation	1/50	133/13209	0.397665	0.512678	0.411447	HMGB1	1
GO:0007030	Golgi organization	1/50	133/13209	0.397665	0.512678	0.411447	CDK1	1
GO:0010508	positive regulation of autophagy	1/50	133/13209	0.397665	0.512678	0.411447	HMGB1	1
GO:0048813	dendrite morphogenesis	1/50	133/13209	0.397665	0.512678	0.411447	ELAVL4	1
GO:0010466	negative regulation of peptidase activity	1/50	134/13209	0.399968	0.515098	0.413389	BIRC5	1
GO:0022408	negative regulation of cell-cell adhesion	1/50	135/13209	0.402263	0.516951	0.414876	HMGB1	1
GO:0071222	cellular response to lipopolysaccharide	1/50	135/13209	0.402263	0.516951	0.414876	HMGB1	1
GO:0006937	regulation of muscle contraction	1/50	136/13209	0.404549	0.518235	0.415906	MYL9	1
GO:0007224	smoothened signaling pathway	1/50	136/13209	0.404549	0.518235	0.415906	TUBA1A	1
GO:0090316	positive regulation of intracellular protein transport	1/50	136/13209	0.404549	0.518235	0.415906	CDK1	1
GO:0034655	nucleobase-containing compound catabolic process	2/50	367/13209	0.406569	0.52027	0.41754	FUS/ELAVL4	2
GO:0010950	positive regulation of endopeptidase activity	1/50	138/13209	0.409095	0.521845	0.418804	HMGB1	1
GO:0010976	positive regulation of neuron projection development	1/50	138/13209	0.409095	0.521845	0.418804	ELAVL4	1
GO:0021953	central nervous system neuron differentiation	1/50	138/13209	0.409095	0.521845	0.418804	ELAVL4	1
GO:0002819	regulation of adaptive immune response	1/50	139/13209	0.411356	0.523071	0.419788	HMGB1	1
GO:0071219	cellular response to molecule of bacterial origin	1/50	139/13209	0.411356	0.523071	0.419788	HMGB1	1
GO:1903008	organelle disassembly	1/50	139/13209	0.411356	0.523071	0.419788	CDK1	1
GO:0010634	positive regulation of epithelial cell migration	1/50	140/13209	0.413608	0.52483	0.421199	HMGB1	1
GO:0035265	organ growth	1/50	140/13209	0.413608	0.52483	0.421199	CDK1	1
GO:0030595	leukocyte chemotaxis	1/50	141/13209	0.415851	0.526606	0.422624	HMGB1	1
GO:0001667	ameboidal-type cell migration	2/50	374/13209	0.415879	0.526606	0.422624	HMGB1/ACTA2	2
GO:0030041	actin filament polymerization	1/50	142/13209	0.418086	0.528846	0.424422	TMSB15A	1
GO:0002221	pattern recognition receptor signaling pathway	1/50	143/13209	0.420313	0.530551	0.425791	HMGB1	1
GO:0097529	myeloid leukocyte migration	1/50	143/13209	0.420313	0.530551	0.425791	HMGB1	1
GO:0007254	JNK cascade	1/50	144/13209	0.422531	0.532239	0.427146	HMGB1	1
GO:0042098	T cell proliferation	1/50	144/13209	0.422531	0.532239	0.427146	HMGB1	1
GO:0048284	organelle fusion	1/50	145/13209	0.424741	0.532801	0.427596	CDK1	1
GO:0050954	sensory perception of mechanical stimulus	1/50	145/13209	0.424741	0.532801	0.427596	BIRC5	1
GO:0071453	cellular response to oxygen levels	1/50	145/13209	0.424741	0.532801	0.427596	CCNA2	1
GO:0090276	regulation of peptide hormone secretion	1/50	145/13209	0.424741	0.532801	0.427596	NNAT	1
GO:0006606	protein import into nucleus	1/50	146/13209	0.426943	0.534429	0.428903	CDK1	1
GO:0030010	establishment of cell polarity	1/50	146/13209	0.426943	0.534429	0.428903	MAD2L1	1
GO:0034329	cell junction assembly	2/50	383/13209	0.427747	0.534429	0.428903	ACTB/ACTG1	2
GO:0000723	telomere maintenance	1/50	147/13209	0.429136	0.534429	0.428903	AURKB	1
GO:0002685	regulation of leukocyte migration	1/50	147/13209	0.429136	0.534429	0.428903	HMGB1	1
GO:0002791	regulation of peptide secretion	1/50	147/13209	0.429136	0.534429	0.428903	NNAT	1
GO:0016573	histone acetylation	1/50	147/13209	0.429136	0.534429	0.428903	ACTB	1
GO:0002262	myeloid cell homeostasis	1/50	148/13209	0.431321	0.535495	0.429758	HMGB1	1
GO:0045664	regulation of neuron differentiation	1/50	148/13209	0.431321	0.535495	0.429758	NREP	1
GO:0070646	protein modification by small protein removal	1/50	148/13209	0.431321	0.535495	0.429758	CDK1	1
GO:0001764	neuron migration	1/50	149/13209	0.433498	0.536543	0.4306	TUBA1A	1
GO:0090087	regulation of peptide transport	1/50	149/13209	0.433498	0.536543	0.4306	NNAT	1
GO:0140013	meiotic nuclear division	1/50	149/13209	0.433498	0.536543	0.4306	TOP2A	1
GO:0010952	positive regulation of peptidase activity	1/50	150/13209	0.435667	0.538125	0.431869	HMGB1	1
GO:0048839	inner ear development	1/50	150/13209	0.435667	0.538125	0.431869	CCNA2	1
GO:0009266	response to temperature stimulus	1/50	151/13209	0.437828	0.539592	0.433046	COX2	1
GO:0051170	import into nucleus	1/50	151/13209	0.437828	0.539592	0.433046	CDK1	1
GO:0046700	heterocycle catabolic process	2/50	391/13209	0.438195	0.539592	0.433046	FUS/ELAVL4	2
GO:0032103	positive regulation of response to external stimulus	2/50	392/13209	0.439494	0.540139	0.433485	HMGB1/LGALS1	2
GO:0018393	internal peptidyl-lysine acetylation	1/50	152/13209	0.439981	0.540139	0.433485	ACTB	1
GO:0050866	negative regulation of cell activation	1/50	152/13209	0.439981	0.540139	0.433485	HMGB1	1
GO:0044270	cellular nitrogen compound catabolic process	2/50	394/13209	0.442088	0.54167	0.434715	FUS/ELAVL4	2
GO:0006261	DNA-templated DNA replication	1/50	153/13209	0.442125	0.54167	0.434715	MCM5	1
GO:0006475	internal protein amino acid acetylation	1/50	154/13209	0.444261	0.542089	0.43505	ACTB	1
GO:0010594	regulation of endothelial cell migration	1/50	154/13209	0.444261	0.542089	0.43505	HMGB1	1
GO:0021543	pallium development	1/50	154/13209	0.444261	0.542089	0.43505	TUBA1A	1
GO:0050670	regulation of lymphocyte proliferation	1/50	154/13209	0.444261	0.542089	0.43505	HMGB1	1
GO:0002758	innate immune response-activating signaling pathway	1/50	155/13209	0.44639	0.544136	0.436694	HMGB1	1
GO:0002520	immune system development	1/50	156/13209	0.44851	0.544523	0.437004	HMGB1	1
GO:0040029	epigenetic regulation of gene expression	1/50	156/13209	0.44851	0.544523	0.437004	HMGB1	1
GO:0050679	positive regulation of epithelial cell proliferation	1/50	156/13209	0.44851	0.544523	0.437004	HMGB1	1
GO:1905475	regulation of protein localization to membrane	1/50	156/13209	0.44851	0.544523	0.437004	ACTB	1
GO:0032872	regulation of stress-activated MAPK cascade	1/50	157/13209	0.450623	0.54599	0.438182	HMGB1	1
GO:0032944	regulation of mononuclear cell proliferation	1/50	157/13209	0.450623	0.54599	0.438182	HMGB1	1
GO:0030073	insulin secretion	1/50	158/13209	0.452727	0.547991	0.439787	NNAT	1
GO:0043123	positive regulation of I-kappaB kinase/NF-kappaB signaling	1/50	159/13209	0.454824	0.549978	0.441381	LGALS1	1
GO:0019439	aromatic compound catabolic process	2/50	405/13209	0.456239	0.5503	0.44164	FUS/ELAVL4	2
GO:0045637	regulation of myeloid cell differentiation	1/50	160/13209	0.456913	0.5503	0.44164	H4C3	1
GO:0070302	regulation of stress-activated protein kinase signaling cascade	1/50	160/13209	0.456913	0.5503	0.44164	HMGB1	1
GO:0072331	signal transduction by p53 class mediator	1/50	160/13209	0.456913	0.5503	0.44164	AURKB	1
GO:0071248	cellular response to metal ion	1/50	161/13209	0.458994	0.552256	0.44321	TUBA1A	1
GO:0002274	myeloid leukocyte activation	1/50	162/13209	0.461067	0.552549	0.443445	HMGB1	1
GO:0018394	peptidyl-lysine acetylation	1/50	162/13209	0.461067	0.552549	0.443445	ACTB	1
GO:0019827	stem cell population maintenance	1/50	162/13209	0.461067	0.552549	0.443445	ACTB	1
GO:0050920	regulation of chemotaxis	1/50	162/13209	0.461067	0.552549	0.443445	HMGB1	1
GO:1903829	positive regulation of protein localization	2/50	410/13209	0.462606	0.553843	0.444484	CDK1/NNAT	2
GO:0008380	RNA splicing	2/50	411/13209	0.463874	0.554191	0.444763	FUS/ELAVL4	2
GO:0002703	regulation of leukocyte mediated immunity	1/50	164/13209	0.46519	0.554191	0.444763	HMGB1	1
GO:0046578	regulation of Ras protein signal transduction	1/50	164/13209	0.46519	0.554191	0.444763	STMN1	1
GO:0071216	cellular response to biotic stimulus	1/50	164/13209	0.46519	0.554191	0.444763	HMGB1	1
GO:1903046	meiotic cell cycle process	1/50	164/13209	0.46519	0.554191	0.444763	TOP2A	1
GO:0043484	regulation of RNA splicing	1/50	166/13209	0.469282	0.557965	0.447792	FUS	1
GO:0098727	maintenance of cell number	1/50	166/13209	0.469282	0.557965	0.447792	ACTB	1
GO:0071478	cellular response to radiation	1/50	167/13209	0.471317	0.559833	0.449291	AURKB	1
GO:0008154	actin polymerization or depolymerization	1/50	168/13209	0.473343	0.561688	0.45078	TMSB15A	1
GO:0010970	transport along microtubule	1/50	169/13209	0.475363	0.563531	0.452259	TUBA1A	1
GO:0002064	epithelial cell development	1/50	170/13209	0.477374	0.564807	0.453283	ACTA2	1
GO:0033002	muscle cell proliferation	1/50	170/13209	0.477374	0.564807	0.453283	CDK1	1
GO:0031503	protein-containing complex localization	1/50	172/13209	0.481375	0.568983	0.456634	BIRC5	1
GO:0006909	phagocytosis	1/50	173/13209	0.483364	0.569107	0.456734	HMGB1	1
GO:0009636	response to toxic substance	1/50	173/13209	0.483364	0.569107	0.456734	CDK1	1
GO:0042770	signal transduction in response to DNA damage	1/50	173/13209	0.483364	0.569107	0.456734	CDK1	1
GO:0043583	ear development	1/50	173/13209	0.483364	0.569107	0.456734	CCNA2	1
GO:0051223	regulation of protein transport	2/50	427/13209	0.483938	0.569228	0.456831	CDK1/NNAT	2
GO:1901361	organic cyclic compound catabolic process	2/50	428/13209	0.485177	0.570131	0.457555	FUS/ELAVL4	2
GO:0070663	regulation of leukocyte proliferation	1/50	175/13209	0.48732	0.572091	0.459129	HMGB1	1
GO:0002218	activation of innate immune response	1/50	177/13209	0.491246	0.575582	0.46193	HMGB1	1
GO:0032388	positive regulation of intracellular transport	1/50	177/13209	0.491246	0.575582	0.46193	CDK1	1
GO:0002009	morphogenesis of an epithelium	2/50	434/13209	0.492576	0.576023	0.462284	ACTB/ACTG1	2
GO:0061564	axon development	2/50	434/13209	0.492576	0.576023	0.462284	NREP/STMN1	2
GO:0046883	regulation of hormone secretion	1/50	179/13209	0.495142	0.578464	0.464243	NNAT	1
GO:0034248	regulation of amide metabolic process	2/50	437/13209	0.496251	0.579199	0.464833	ELAVL4/RTN1	2
GO:0030072	peptide hormone secretion	1/50	181/13209	0.499009	0.581857	0.466966	NNAT	1
GO:0071383	cellular response to steroid hormone stimulus	1/50	182/13209	0.500932	0.583535	0.468313	ND3	1
GO:0007179	transforming growth factor beta receptor signaling pathway	1/50	184/13209	0.504756	0.585738	0.470081	NREP	1
GO:0034612	response to tumor necrosis factor	1/50	184/13209	0.504756	0.585738	0.470081	TUBA1A	1
GO:0051651	maintenance of location in cell	1/50	184/13209	0.504756	0.585738	0.470081	TMSB15A	1
GO:0007264	small GTPase mediated signal transduction	2/50	444/13209	0.504763	0.585738	0.470081	STMN1/CCNA2	2
GO:0002790	peptide secretion	1/50	185/13209	0.506657	0.587372	0.471392	NNAT	1
GO:1901888	regulation of cell junction assembly	1/50	188/13209	0.512318	0.593365	0.476202	ACTG1	1
GO:0070201	regulation of establishment of protein localization	2/50	451/13209	0.513185	0.5938	0.476551	CDK1/NNAT	2
GO:0010810	regulation of cell-substrate adhesion	1/50	190/13209	0.516056	0.595981	0.478301	ACTG1	1
GO:0060326	cell chemotaxis	1/50	190/13209	0.516056	0.595981	0.478301	HMGB1	1
GO:0034249	negative regulation of amide metabolic process	1/50	191/13209	0.517915	0.597556	0.479565	RTN1	1
GO:0006473	protein acetylation	1/50	192/13209	0.519766	0.59912	0.48082	ACTB	1
GO:0043542	endothelial cell migration	1/50	193/13209	0.521611	0.600673	0.482067	HMGB1	1
GO:0001818	negative regulation of cytokine production	1/50	194/13209	0.523449	0.60107	0.482386	HMGB1	1
GO:0046651	lymphocyte proliferation	1/50	194/13209	0.523449	0.60107	0.482386	HMGB1	1
GO:0090257	regulation of muscle system process	1/50	194/13209	0.523449	0.60107	0.482386	MYL9	1
GO:0001649	osteoblast differentiation	1/50	196/13209	0.527103	0.603546	0.484372	PDLIM7	1
GO:0043588	skin development	1/50	196/13209	0.527103	0.603546	0.484372	STMN1	1
GO:0048738	cardiac muscle tissue development	1/50	196/13209	0.527103	0.603546	0.484372	CDK1	1
GO:0015833	peptide transport	1/50	198/13209	0.53073	0.606549	0.486783	NNAT	1
GO:0051403	stress-activated MAPK cascade	1/50	198/13209	0.53073	0.606549	0.486783	HMGB1	1
GO:0042113	B cell activation	1/50	199/13209	0.532534	0.608035	0.487975	LGALS1	1
GO:0032943	mononuclear cell proliferation	1/50	200/13209	0.53433	0.608935	0.488697	HMGB1	1
GO:0033157	regulation of intracellular protein transport	1/50	200/13209	0.53433	0.608935	0.488697	CDK1	1
GO:0010608	post-transcriptional regulation of gene expression	2/50	471/13209	0.536744	0.611109	0.490442	FUS/ELAVL4	2
GO:0031098	stress-activated protein kinase signaling cascade	1/50	205/13209	0.543212	0.617891	0.495885	HMGB1	1
GO:0007160	cell-matrix adhesion	1/50	206/13209	0.544969	0.619306	0.49702	ACTG1	1
GO:0045927	positive regulation of growth	1/50	207/13209	0.546718	0.620127	0.49768	CDK1	1
GO:0099111	microtubule-based transport	1/50	207/13209	0.546718	0.620127	0.49768	TUBA1A	1
GO:0002460	adaptive immune response based on somatic recombination of immune receptors built from immunoglobulin superfamily domains	1/50	208/13209	0.548461	0.620938	0.498331	HMGB1	1
GO:0050708	regulation of protein secretion	1/50	208/13209	0.548461	0.620938	0.498331	NNAT	1
GO:0010632	regulation of epithelial cell migration	1/50	210/13209	0.551928	0.623604	0.50047	HMGB1	1
GO:0014706	striated muscle tissue development	1/50	211/13209	0.553651	0.623604	0.50047	CDK1	1
GO:0015850	organic hydroxy compound transport	1/50	211/13209	0.553651	0.623604	0.50047	ACTB	1
GO:0045861	negative regulation of proteolysis	1/50	211/13209	0.553651	0.623604	0.50047	BIRC5	1
GO:0046777	protein autophosphorylation	1/50	211/13209	0.553651	0.623604	0.50047	AURKB	1
GO:0043086	negative regulation of catalytic activity	2/50	486/13209	0.553913	0.623604	0.50047	MAD2L1/BIRC5	2
GO:0043122	regulation of I-kappaB kinase/NF-kappaB signaling	1/50	213/13209	0.557079	0.626584	0.502862	LGALS1	1
GO:0006898	receptor-mediated endocytosis	1/50	216/13209	0.562172	0.631724	0.506987	PDLIM7	1
GO:0010721	negative regulation of cell development	1/50	217/13209	0.563857	0.632441	0.507562	HMGB1	1
GO:0045089	positive regulation of innate immune response	1/50	217/13209	0.563857	0.632441	0.507562	HMGB1	1
GO:0016358	dendrite development	1/50	218/13209	0.565535	0.633735	0.508601	ELAVL4	1
GO:0032870	cellular response to hormone stimulus	2/50	497/13209	0.566226	0.633845	0.508689	ND3/CCNA2	2
GO:0051402	neuron apoptotic process	1/50	219/13209	0.567207	0.633845	0.508689	TUBA1A	1
GO:0098657	import into cell	1/50	219/13209	0.567207	0.633845	0.508689	ACTB	1
GO:0022898	regulation of transmembrane transporter activity	1/50	220/13209	0.568873	0.634533	0.509241	ACTB	1
GO:0051321	meiotic cell cycle	1/50	220/13209	0.568873	0.634533	0.509241	TOP2A	1
GO:0007162	negative regulation of cell adhesion	1/50	221/13209	0.570533	0.635211	0.509785	HMGB1	1
GO:0032496	response to lipopolysaccharide	1/50	221/13209	0.570533	0.635211	0.509785	HMGB1	1
GO:0051346	negative regulation of hydrolase activity	1/50	223/13209	0.573833	0.638297	0.512262	BIRC5	1
GO:1903532	positive regulation of secretion by cell	1/50	224/13209	0.575474	0.639533	0.513254	NNAT	1
GO:0046879	hormone secretion	1/50	225/13209	0.577109	0.640761	0.514239	NNAT	1
GO:0070661	leukocyte proliferation	1/50	226/13209	0.578737	0.641979	0.515216	HMGB1	1
GO:0061448	connective tissue development	1/50	227/13209	0.58036	0.643188	0.516187	ACTA2	1
GO:0021537	telencephalon development	1/50	228/13209	0.581976	0.644388	0.51715	TUBA1A	1
GO:0002833	positive regulation of response to biotic stimulus	1/50	230/13209	0.58519	0.64617	0.51858	HMGB1	1
GO:0009914	hormone transport	1/50	230/13209	0.58519	0.64617	0.51858	NNAT	1
GO:0043543	protein acylation	1/50	230/13209	0.58519	0.64617	0.51858	ACTB	1
GO:0002237	response to molecule of bacterial origin	1/50	231/13209	0.586788	0.647343	0.519521	HMGB1	1
GO:0032409	regulation of transporter activity	1/50	234/13209	0.591546	0.651402	0.522779	ACTB	1
GO:0090092	regulation of transmembrane receptor protein serine/threonine kinase signaling pathway	1/50	234/13209	0.591546	0.651402	0.522779	NREP	1
GO:0007249	I-kappaB kinase/NF-kappaB signaling	1/50	239/13209	0.599357	0.658802	0.528718	LGALS1	1
GO:0008544	epidermis development	1/50	239/13209	0.599357	0.658802	0.528718	STMN1	1
GO:0044262	cellular carbohydrate metabolic process	1/50	240/13209	0.600901	0.6593	0.529117	IDH2	1
GO:0051348	negative regulation of transferase activity	1/50	240/13209	0.600901	0.6593	0.529117	MAD2L1	1
GO:0034976	response to endoplasmic reticulum stress	1/50	241/13209	0.60244	0.660388	0.529991	ELAVL4	1
GO:0051047	positive regulation of secretion	1/50	243/13209	0.6055	0.66314	0.5322	NNAT	1
GO:0030336	negative regulation of cell migration	1/50	244/13209	0.607021	0.663603	0.532571	HMGB1	1
GO:0034599	cellular response to oxidative stress	1/50	244/13209	0.607021	0.663603	0.532571	CDK1	1
GO:0050727	regulation of inflammatory response	1/50	246/13209	0.610047	0.666308	0.534741	LGALS1	1
GO:0050900	leukocyte migration	1/50	250/13209	0.616029	0.672234	0.539498	HMGB1	1
GO:0030522	intracellular receptor signaling pathway	1/50	251/13209	0.61751	0.673242	0.540307	HMGB1	1
GO:0002697	regulation of immune effector process	1/50	253/13209	0.620457	0.675236	0.541907	HMGB1	1
GO:0071375	cellular response to peptide hormone stimulus	1/50	253/13209	0.620457	0.675236	0.541907	CCNA2	1
GO:0060485	mesenchyme development	1/50	254/13209	0.621921	0.675612	0.542209	ACTA2	1
GO:2000146	negative regulation of cell motility	1/50	254/13209	0.621921	0.675612	0.542209	HMGB1	1
GO:0018105	peptidyl-serine phosphorylation	1/50	255/13209	0.623381	0.676589	0.542993	CDK1	1
GO:0062012	regulation of small molecule metabolic process	1/50	260/13209	0.630594	0.683804	0.548783	COX2	1
GO:0072659	protein localization to plasma membrane	1/50	261/13209	0.632021	0.684736	0.549531	ACTB	1
GO:0042886	amide transport	1/50	266/13209	0.639072	0.691755	0.555164	NNAT	1
GO:0090287	regulation of cellular response to growth factor stimulus	1/50	268/13209	0.641855	0.694146	0.557083	NREP	1
GO:0001822	kidney development	1/50	270/13209	0.644617	0.694646	0.557484	ACTA2	1
GO:0010631	epithelial cell migration	1/50	270/13209	0.644617	0.694646	0.557484	HMGB1	1
GO:0018209	peptidyl-serine modification	1/50	270/13209	0.644617	0.694646	0.557484	CDK1	1
GO:0051235	maintenance of location	1/50	270/13209	0.644617	0.694646	0.557484	TMSB15A	1
GO:0090132	epithelium migration	1/50	271/13209	0.645991	0.695505	0.558174	HMGB1	1
GO:0048638	regulation of developmental growth	1/50	272/13209	0.647359	0.696358	0.558858	CDK1	1
GO:0051056	regulation of small GTPase mediated signal transduction	1/50	274/13209	0.65008	0.698041	0.560209	STMN1	1
GO:0051604	protein maturation	1/50	274/13209	0.65008	0.698041	0.560209	NNAT	1
GO:0045088	regulation of innate immune response	1/50	276/13209	0.65278	0.700318	0.562036	HMGB1	1
GO:0048545	response to steroid hormone	1/50	279/13209	0.656792	0.703373	0.564488	ND3	1
GO:0072001	renal system development	1/50	279/13209	0.656792	0.703373	0.564488	ACTA2	1
GO:0002250	adaptive immune response	1/50	280/13209	0.658119	0.703546	0.564627	HMGB1	1
GO:0034504	protein localization to nucleus	1/50	280/13209	0.658119	0.703546	0.564627	CDK1	1
GO:0006936	muscle contraction	1/50	281/13209	0.659441	0.704337	0.565261	MYL9	1
GO:0022412	cellular process involved in reproduction in multicellular organism	1/50	283/13209	0.66207	0.70652	0.567014	TOP2A	1
GO:0006066	alcohol metabolic process	1/50	285/13209	0.66468	0.706807	0.567244	IDH2	1
GO:0009306	protein secretion	1/50	285/13209	0.66468	0.706807	0.567244	NNAT	1
GO:0035592	establishment of protein localization to extracellular region	1/50	285/13209	0.66468	0.706807	0.567244	NNAT	1
GO:0040013	negative regulation of locomotion	1/50	285/13209	0.66468	0.706807	0.567244	HMGB1	1
GO:0007517	muscle organ development	1/50	287/13209	0.667269	0.708937	0.568953	TAGLN	1
GO:0045860	positive regulation of protein kinase activity	1/50	289/13209	0.669839	0.710418	0.570142	TPX2	1
GO:0050678	regulation of epithelial cell proliferation	1/50	289/13209	0.669839	0.710418	0.570142	HMGB1	1
GO:0071692	protein localization to extracellular region	1/50	290/13209	0.671117	0.710627	0.57031	NNAT	1
GO:0002757	immune response-activating signaling pathway	1/50	291/13209	0.67239	0.710627	0.57031	HMGB1	1
GO:0071214	cellular response to abiotic stimulus	1/50	291/13209	0.67239	0.710627	0.57031	AURKB	1
GO:0104004	cellular response to environmental stimulus	1/50	291/13209	0.67239	0.710627	0.57031	AURKB	1
GO:0062197	cellular response to chemical stress	1/50	296/13209	0.678682	0.71665	0.575144	CDK1	1
GO:0006913	nucleocytoplasmic transport	1/50	297/13209	0.679926	0.716711	0.575192	CDK1	1
GO:0051169	nuclear transport	1/50	297/13209	0.679926	0.716711	0.575192	CDK1	1
GO:0032386	regulation of intracellular transport	1/50	302/13209	0.686077	0.722564	0.579889	CDK1	1
GO:0043087	regulation of GTPase activity	1/50	305/13209	0.689711	0.725759	0.582454	STMN1	1
GO:1901653	cellular response to peptide	1/50	306/13209	0.690913	0.726391	0.582961	CCNA2	1
GO:0002764	immune response-regulating signaling pathway	1/50	307/13209	0.692111	0.727018	0.583464	HMGB1	1
GO:0007178	transmembrane receptor protein serine/threonine kinase signaling pathway	1/50	312/13209	0.698032	0.732556	0.587908	NREP	1
GO:0045862	positive regulation of proteolysis	1/50	313/13209	0.699203	0.732556	0.587908	HMGB1	1
GO:1990778	protein localization to cell periphery	1/50	313/13209	0.699203	0.732556	0.587908	ACTB	1
GO:0070997	neuron death	1/50	314/13209	0.700369	0.733142	0.588379	TUBA1A	1
GO:0031589	cell-substrate adhesion	1/50	315/13209	0.701531	0.733722	0.588845	ACTG1	1
GO:0031346	positive regulation of cell projection organization	1/50	318/13209	0.70499	0.736702	0.591236	ELAVL4	1
GO:0032535	regulation of cellular component size	1/50	320/13209	0.707274	0.73845	0.592639	TMSB15A	1
GO:0010506	regulation of autophagy	1/50	321/13209	0.708409	0.738997	0.593078	HMGB1	1
GO:0030099	myeloid cell differentiation	1/50	329/13209	0.71734	0.747023	0.599519	H4C3	1
GO:0042176	regulation of protein catabolic process	1/50	329/13209	0.71734	0.747023	0.599519	MAD2L1	1
GO:0001819	positive regulation of cytokine production	1/50	332/13209	0.720619	0.749146	0.601223	HMGB1	1
GO:0009410	response to xenobiotic stimulus	1/50	332/13209	0.720619	0.749146	0.601223	CDK1	1
GO:0002683	negative regulation of immune system process	1/50	335/13209	0.723861	0.75187	0.603409	HMGB1	1
GO:0002253	activation of immune response	1/50	336/13209	0.724934	0.752337	0.603784	HMGB1	1
GO:0002831	regulation of response to biotic stimulus	1/50	338/13209	0.727066	0.753902	0.60504	HMGB1	1
GO:0043434	response to peptide hormone	1/50	339/13209	0.728127	0.754354	0.605403	CCNA2	1
GO:0001503	ossification	1/50	340/13209	0.729183	0.754801	0.605761	PDLIM7	1
GO:0048732	gland development	1/50	341/13209	0.730235	0.755243	0.606116	COX2	1
GO:0050673	epithelial cell proliferation	1/50	344/13209	0.733368	0.757186	0.607676	HMGB1	1
GO:0051051	negative regulation of transport	1/50	344/13209	0.733368	0.757186	0.607676	HMGB1	1
GO:0033674	positive regulation of kinase activity	1/50	345/13209	0.734404	0.757609	0.608015	TPX2	1
GO:0060537	muscle tissue development	1/50	346/13209	0.735436	0.758026	0.60835	CDK1	1
GO:0003012	muscle system process	1/50	355/13209	0.744552	0.766115	0.614841	MYL9	1
GO:0007018	microtubule-based movement	1/50	355/13209	0.744552	0.766115	0.614841	TUBA1A	1
GO:0023061	signal release	1/50	367/13209	0.756229	0.777468	0.623952	NNAT	1
GO:0010817	regulation of hormone levels	1/50	376/13209	0.764642	0.785448	0.630357	NNAT	1
GO:0006417	regulation of translation	1/50	379/13209	0.767382	0.787594	0.632079	ELAVL4	1
GO:0008015	blood circulation	1/50	381/13209	0.769192	0.788781	0.633032	ACTA2	1
GO:0031331	positive regulation of cellular catabolic process	1/50	383/13209	0.770988	0.789952	0.633971	HMGB1	1
GO:0007409	axonogenesis	1/50	389/13209	0.776293	0.794714	0.637793	STMN1	1
GO:0007600	sensory perception	1/50	402/13209	0.787379	0.80538	0.646353	BIRC5	1
GO:0009617	response to bacterium	1/50	405/13209	0.78986	0.807234	0.647841	HMGB1	1
GO:1901652	response to peptide	1/50	407/13209	0.791498	0.808224	0.648636	CCNA2	1
GO:0090066	regulation of anatomical structure size	1/50	408/13209	0.792312	0.808373	0.648755	TMSB15A	1
GO:0010975	regulation of neuron projection development	1/50	411/13209	0.794737	0.810162	0.650191	ELAVL4	1
GO:0072594	establishment of protein localization to organelle	1/50	414/13209	0.797133	0.81192	0.651602	CDK1	1
GO:0043161	proteasome-mediated ubiquitin-dependent protein catabolic process	1/50	415/13209	0.797926	0.812043	0.6517	UBE2C	1
GO:1901615	organic hydroxy compound metabolic process	1/50	426/13209	0.806448	0.820025	0.658106	IDH2	1
GO:0001525	angiogenesis	1/50	427/13209	0.807205	0.820104	0.65817	ACTG1	1
GO:1903530	regulation of secretion by cell	1/50	436/13209	0.81389	0.826201	0.663063	NNAT	1
GO:0006397	mRNA processing	1/50	438/13209	0.815344	0.826288	0.663133	ELAVL4	1
GO:0031400	negative regulation of protein modification process	1/50	438/13209	0.815344	0.826288	0.663133	MAD2L1	1
GO:0006935	chemotaxis	1/50	442/13209	0.818219	0.828507	0.664914	HMGB1	1
GO:0042330	taxis	1/50	443/13209	0.818931	0.828533	0.664935	HMGB1	1
GO:0007423	sensory organ development	1/50	445/13209	0.820347	0.828611	0.664997	CCNA2	1
GO:0051345	positive regulation of hydrolase activity	1/50	446/13209	0.821051	0.828611	0.664997	HMGB1	1
GO:0044057	regulation of system process	1/50	447/13209	0.821752	0.828611	0.664997	MYL9	1
GO:2000112	regulation of cellular macromolecule biosynthetic process	1/50	447/13209	0.821752	0.828611	0.664997	ELAVL4	1
GO:1902532	negative regulation of intracellular signal transduction	1/50	451/13209	0.824529	0.830718	0.666688	STMN1	1
GO:0010638	positive regulation of organelle organization	1/50	459/13209	0.829957	0.8341	0.669402	AURKB	1
GO:0034762	regulation of transmembrane transport	1/50	459/13209	0.829957	0.8341	0.669402	ACTB	1
GO:0050778	positive regulation of immune response	1/50	459/13209	0.829957	0.8341	0.669402	HMGB1	1
GO:0003013	circulatory system process	1/50	461/13209	0.831288	0.834743	0.669919	ACTA2	1
GO:0009896	positive regulation of catabolic process	1/50	468/13209	0.835867	0.838644	0.673049	HMGB1	1
GO:0010498	proteasomal protein catabolic process	1/50	474/13209	0.839695	0.841785	0.67557	UBE2C	1
GO:0051046	regulation of secretion	1/50	478/13209	0.842198	0.843595	0.677022	NNAT	1
GO:0032787	monocarboxylic acid metabolic process	1/50	482/13209	0.844663	0.845362	0.678441	IDH2	1
GO:0007186	G protein-coupled receptor signaling pathway	1/50	500/13209	0.855295	0.855295	0.686412	STMN1	1
